# Supplementary material for: iHerd: an integrative hierarchical graph representation learning framework to quantify network changes and prioritize risk genes in disease
Source: PLoS Comput Biol. 2023 Sep 11;19(9):e1011444. doi: 10.1371/journal.pcbi.1011444 (PMC10513318; doi:10.1371/journal.pcbi.1011444)
Supplement: S1 Table — (CSV) [file pcbi.1011444.s001.csv]

RFA	ASSAY	ASSAY_CAT	SAMPLE	TARGET	TREATMENT	LAB	EXPR_ACC	expr_aln_N	expr_aln_acc	expr_aln_href	ctrl_aln_N	ctrl_aln_acc	ctrl_aln_href	peak_N	peak_acc	peak_href	signal_pval_N	signal_pval_acc	signal_pval_href	signal_fc_N	signal_fc_acc	signal_fc_href	GENE_NAME
ENCODE2	ChIP-seq	tf	GM12878	ATF2		haib	ENCSR000BQK	2	ENCFF221PEC;ENCFF957MQC;	/files/ENCFF221PEC/@@download/ENCFF221PEC.bam;/files/ENCFF957MQC/@@download/ENCFF957MQC.bam;	3	ENCFF508HCX;ENCFF777FIV;ENCFF513ZBH;	/files/ENCFF508HCX/@@download/ENCFF508HCX.bam;/files/ENCFF777FIV/@@download/ENCFF777FIV.bam;/files/ENCFF513ZBH/@@download/ENCFF513ZBH.bam;	1	ENCFF002CGO;	/files/ENCFF002CGO/@@download/ENCFF002CGO.bed.gz;	0			0			ATF2
ENCODE2	ChIP-seq	tf	GM12878	ATF3		haib	ENCSR000BJY	2	ENCFF807PEN;ENCFF938UKB;	/files/ENCFF807PEN/@@download/ENCFF807PEN.bam;/files/ENCFF938UKB/@@download/ENCFF938UKB.bam;	1	ENCFF963CVB;	/files/ENCFF963CVB/@@download/ENCFF963CVB.bam;	1	ENCFF002CGP;	/files/ENCFF002CGP/@@download/ENCFF002CGP.bed.gz;	0			0			ATF3
ENCODE2	ChIP-seq	tf	GM12878	BATF		haib	ENCSR000BGT	2	ENCFF558RVJ;ENCFF850VBC;	/files/ENCFF558RVJ/@@download/ENCFF558RVJ.bam;/files/ENCFF850VBC/@@download/ENCFF850VBC.bam;	4	ENCFF000OCL;ENCFF000OCM;ENCFF000OCN;ENCFF000OCQ;	/files/ENCFF000OCL/@@download/ENCFF000OCL.bam;/files/ENCFF000OCM/@@download/ENCFF000OCM.bam;/files/ENCFF000OCN/@@download/ENCFF000OCN.bam;/files/ENCFF000OCQ/@@download/ENCFF000OCQ.bam;	1	ENCFF002CGQ;	/files/ENCFF002CGQ/@@download/ENCFF002CGQ.bed.gz;	0			0			BATF
ENCODE2	ChIP-seq	tf	GM12878	BCL11A		haib	ENCSR000BHA	2	ENCFF197DUH;ENCFF671MIT;	/files/ENCFF197DUH/@@download/ENCFF197DUH.bam;/files/ENCFF671MIT/@@download/ENCFF671MIT.bam;	4	ENCFF000OCL;ENCFF000OCM;ENCFF000OCN;ENCFF000OCQ;	/files/ENCFF000OCL/@@download/ENCFF000OCL.bam;/files/ENCFF000OCM/@@download/ENCFF000OCM.bam;/files/ENCFF000OCN/@@download/ENCFF000OCN.bam;/files/ENCFF000OCQ/@@download/ENCFF000OCQ.bam;	1	ENCFF002CGR;	/files/ENCFF002CGR/@@download/ENCFF002CGR.bed.gz;	0			0			BCL11A
ENCODE2	ChIP-seq	tf	GM12878	BCL3		haib	ENCSR000BNQ	2	ENCFF288XGA;ENCFF032GHF;	/files/ENCFF288XGA/@@download/ENCFF288XGA.bam;/files/ENCFF032GHF/@@download/ENCFF032GHF.bam;	1	ENCFF963CVB;	/files/ENCFF963CVB/@@download/ENCFF963CVB.bam;	1	ENCFF002CGS;	/files/ENCFF002CGS/@@download/ENCFF002CGS.bed.gz;	0			0			BCL3
ENCODE2	ChIP-seq	tf	GM12878	BCLAF1		haib	ENCSR000BJZ	2	ENCFF276KQJ;ENCFF797QYH;	/files/ENCFF276KQJ/@@download/ENCFF276KQJ.bam;/files/ENCFF797QYH/@@download/ENCFF797QYH.bam;	1	ENCFF963CVB;	/files/ENCFF963CVB/@@download/ENCFF963CVB.bam;	1	ENCFF002CGT;	/files/ENCFF002CGT/@@download/ENCFF002CGT.bed.gz;	0			0			BCLAF1
ENCODE2	ChIP-seq	tf	GM12878	BHLHE40		stanford	ENCSR000DZJ	2	ENCFF000VSB;ENCFF000VSI;	/files/ENCFF000VSB/@@download/ENCFF000VSB.bam;/files/ENCFF000VSI/@@download/ENCFF000VSI.bam;	2	ENCFF545DZO;ENCFF110OHA;	/files/ENCFF545DZO/@@download/ENCFF545DZO.bam;/files/ENCFF110OHA/@@download/ENCFF110OHA.bam;	1	ENCFF002COK;	/files/ENCFF002COK/@@download/ENCFF002COK.bed.gz;	0			0			BHLHE40
ENCODE2	ChIP-seq	tf	GM12878	BRCA1		stanford	ENCSR000DZS	2	ENCFF000VSJ;ENCFF000VSK;	/files/ENCFF000VSJ/@@download/ENCFF000VSJ.bam;/files/ENCFF000VSK/@@download/ENCFF000VSK.bam;	2	ENCFF545DZO;ENCFF110OHA;	/files/ENCFF545DZO/@@download/ENCFF545DZO.bam;/files/ENCFF110OHA/@@download/ENCFF110OHA.bam;	1	ENCFF002COL;	/files/ENCFF002COL/@@download/ENCFF002COL.bed.gz;	0			0			BRCA1
ENCODE2	ChIP-seq	tf	GM12878	CEBPB		haib	ENCSR000BRX	2	ENCFF701NYT;ENCFF596KMX;	/files/ENCFF701NYT/@@download/ENCFF701NYT.bam;/files/ENCFF596KMX/@@download/ENCFF596KMX.bam;	3	ENCFF508HCX;ENCFF777FIV;ENCFF513ZBH;	/files/ENCFF508HCX/@@download/ENCFF508HCX.bam;/files/ENCFF777FIV/@@download/ENCFF777FIV.bam;/files/ENCFF513ZBH/@@download/ENCFF513ZBH.bam;	1	ENCFF002CGU;	/files/ENCFF002CGU/@@download/ENCFF002CGU.bed.gz;	0			0			CEBPB
ENCODE2	ChIP-seq	tf	GM12878	CHD1		stanford	ENCSR000DZE	2	ENCFF000VTE;ENCFF000VTQ;	/files/ENCFF000VTE/@@download/ENCFF000VTE.bam;/files/ENCFF000VTQ/@@download/ENCFF000VTQ.bam;	2	ENCFF545DZO;ENCFF110OHA;	/files/ENCFF545DZO/@@download/ENCFF545DZO.bam;/files/ENCFF110OHA/@@download/ENCFF110OHA.bam;	1	ENCFF002CON;	/files/ENCFF002CON/@@download/ENCFF002CON.bed.gz;	0			0			CHD1
ENCODE2	ChIP-seq	tf	GM12878	CHD2		stanford	ENCSR000DZR	2	ENCFF000VTR;ENCFF000VTS;	/files/ENCFF000VTR/@@download/ENCFF000VTR.bam;/files/ENCFF000VTS/@@download/ENCFF000VTS.bam;	2	ENCFF545DZO;ENCFF110OHA;	/files/ENCFF545DZO/@@download/ENCFF545DZO.bam;/files/ENCFF110OHA/@@download/ENCFF110OHA.bam;	1	ENCFF002COO;	/files/ENCFF002COO/@@download/ENCFF002COO.bed.gz;	0			0			CHD2
ENCODE2	ChIP-seq	tf	GM12878	CTCF		uta	ENCSR000DKV	3	ENCFF000ROM;ENCFF000RON;ENCFF000ROQ;	/files/ENCFF000ROM/@@download/ENCFF000ROM.bam;/files/ENCFF000RON/@@download/ENCFF000RON.bam;/files/ENCFF000ROQ/@@download/ENCFF000ROQ.bam;	1	ENCFF000ROW;	/files/ENCFF000ROW/@@download/ENCFF000ROW.bam;	1	ENCFF002DAJ;	/files/ENCFF002DAJ/@@download/ENCFF002DAJ.bed.gz;	0			0			CTCF
ENCODE2	ChIP-seq	tf	GM12878	CTCF		broad	ENCSR000AKB	1	ENCFF343LTM;	/files/ENCFF343LTM/@@download/ENCFF343LTM.bam;	4	ENCFF339YTX;ENCFF430BAQ;ENCFF624TPS;ENCFF232FPZ;	/files/ENCFF339YTX/@@download/ENCFF339YTX.bam;/files/ENCFF430BAQ/@@download/ENCFF430BAQ.bam;/files/ENCFF624TPS/@@download/ENCFF624TPS.bam;/files/ENCFF232FPZ/@@download/ENCFF232FPZ.bam;	1	ENCFF002CDP;	/files/ENCFF002CDP/@@download/ENCFF002CDP.bed.gz;	0			0			CTCF
ENCODE2	ChIP-seq	tf	GM12878	CTCF		uw	ENCSR000DRZ	2	ENCFF607GOG;ENCFF412PHP;	/files/ENCFF607GOG/@@download/ENCFF607GOG.bam;/files/ENCFF412PHP/@@download/ENCFF412PHP.bam;	1	ENCFF892TNJ;	/files/ENCFF892TNJ/@@download/ENCFF892TNJ.bam;	1	ENCFF473RXY;	/files/ENCFF473RXY/@@download/ENCFF473RXY.bed.gz;	1	ENCFF913SOI;	/files/ENCFF913SOI/@@download/ENCFF913SOI.bigWig;	1	ENCFF886KRA;	/files/ENCFF886KRA/@@download/ENCFF886KRA.bigWig;	CTCF
ENCODE2	ChIP-seq	tf	GM12878	CTCF		stanford	ENCSR000DZN	2	ENCFF000VUC;ENCFF000VUE;	/files/ENCFF000VUC/@@download/ENCFF000VUC.bam;/files/ENCFF000VUE/@@download/ENCFF000VUE.bam;	1	ENCFF000VWO;	/files/ENCFF000VWO/@@download/ENCFF000VWO.bam;	1	ENCFF002COQ;	/files/ENCFF002COQ/@@download/ENCFF002COQ.bed.gz;	0			0			CTCF
ENCODE2	ChIP-seq	tf	GM12878	E2F4		stanford	ENCSR000DYY	2	ENCFF000VUG;ENCFF000VUH;	/files/ENCFF000VUG/@@download/ENCFF000VUG.bam;/files/ENCFF000VUH/@@download/ENCFF000VUH.bam;	2	ENCFF545DZO;ENCFF110OHA;	/files/ENCFF545DZO/@@download/ENCFF545DZO.bam;/files/ENCFF110OHA/@@download/ENCFF110OHA.bam;	1	ENCFF002COR;	/files/ENCFF002COR/@@download/ENCFF002COR.bed.gz;	0			0			E2F4
ENCODE2	ChIP-seq	tf	GM12878	EBF1		haib	ENCSR000BGU	2	ENCFF336DPP;ENCFF069CYJ;	/files/ENCFF336DPP/@@download/ENCFF336DPP.bam;/files/ENCFF069CYJ/@@download/ENCFF069CYJ.bam;	4	ENCFF000OCL;ENCFF000OCM;ENCFF000OCN;ENCFF000OCQ;	/files/ENCFF000OCL/@@download/ENCFF000OCL.bam;/files/ENCFF000OCM/@@download/ENCFF000OCM.bam;/files/ENCFF000OCN/@@download/ENCFF000OCN.bam;/files/ENCFF000OCQ/@@download/ENCFF000OCQ.bam;	1	ENCFF002CGV;	/files/ENCFF002CGV/@@download/ENCFF002CGV.bed.gz;	0			0			EBF1
ENCODE2	ChIP-seq	tf	GM12878	EBF1		stanford	ENCSR000DZQ	2	ENCFF000VUQ;ENCFF000VUS;	/files/ENCFF000VUQ/@@download/ENCFF000VUQ.bam;/files/ENCFF000VUS/@@download/ENCFF000VUS.bam;	1	ENCFF000VWO;	/files/ENCFF000VWO/@@download/ENCFF000VWO.bam;	1	ENCFF002COS;	/files/ENCFF002COS/@@download/ENCFF002COS.bed.gz;	0			0			EBF1
ENCODE2	ChIP-seq	tf	GM12878	EGR1		haib	ENCSR000BRG	1	ENCFF000NUO;	/files/ENCFF000NUO/@@download/ENCFF000NUO.bam;	2	ENCFF416BIN;ENCFF818ZLY;	/files/ENCFF416BIN/@@download/ENCFF416BIN.bam;/files/ENCFF818ZLY/@@download/ENCFF818ZLY.bam;	1	ENCFF002CGW;	/files/ENCFF002CGW/@@download/ENCFF002CGW.bed.gz;	0			0			EGR1
ENCODE2	ChIP-seq	tf	GM12878	ELF1		haib	ENCSR000BMB	2	ENCFF658MQE;ENCFF386ILI;	/files/ENCFF658MQE/@@download/ENCFF658MQE.bam;/files/ENCFF386ILI/@@download/ENCFF386ILI.bam;	1	ENCFF963CVB;	/files/ENCFF963CVB/@@download/ENCFF963CVB.bam;	1	ENCFF002CGX;	/files/ENCFF002CGX/@@download/ENCFF002CGX.bed.gz;	0			0			ELF1
ENCODE2	ChIP-seq	tf	GM12878	ELK1		stanford	ENCSR000DZB	2	ENCFF000VUV;ENCFF000VVD;	/files/ENCFF000VUV/@@download/ENCFF000VUV.bam;/files/ENCFF000VVD/@@download/ENCFF000VVD.bam;	2	ENCFF545DZO;ENCFF110OHA;	/files/ENCFF545DZO/@@download/ENCFF545DZO.bam;/files/ENCFF110OHA/@@download/ENCFF110OHA.bam;	1	ENCFF002COT;	/files/ENCFF002COT/@@download/ENCFF002COT.bed.gz;	0			0			ELK1
ENCODE2	ChIP-seq	tf	GM12878	EP300		stanford	ENCSR000DZD	2	ENCFF000WAJ;ENCFF000WAR;	/files/ENCFF000WAJ/@@download/ENCFF000WAJ.bam;/files/ENCFF000WAR/@@download/ENCFF000WAR.bam;	2	ENCFF545DZO;ENCFF110OHA;	/files/ENCFF545DZO/@@download/ENCFF545DZO.bam;/files/ENCFF110OHA/@@download/ENCFF110OHA.bam;	1	ENCFF002CPE;	/files/ENCFF002CPE/@@download/ENCFF002CPE.bed.gz;	0			0			EP300
ENCODE2	ChIP-seq	tf	GM12878	EP300		haib	ENCSR000BHB	2	ENCFF187YDX;ENCFF234DXO;	/files/ENCFF187YDX/@@download/ENCFF187YDX.bam;/files/ENCFF234DXO/@@download/ENCFF234DXO.bam;	4	ENCFF000OCL;ENCFF000OCM;ENCFF000OCN;ENCFF000OCQ;	/files/ENCFF000OCL/@@download/ENCFF000OCL.bam;/files/ENCFF000OCM/@@download/ENCFF000OCM.bam;/files/ENCFF000OCN/@@download/ENCFF000OCN.bam;/files/ENCFF000OCQ/@@download/ENCFF000OCQ.bam;	1	ENCFF002CHI;	/files/ENCFF002CHI/@@download/ENCFF002CHI.bed.gz;	0			0			EP300
ENCODE2	ChIP-seq	tf	GM12878	EP300		stanford	ENCSR000DZG	2	ENCFF000WAS;ENCFF000WAT;	/files/ENCFF000WAS/@@download/ENCFF000WAS.bam;/files/ENCFF000WAT/@@download/ENCFF000WAT.bam;	1	ENCFF000VWO;	/files/ENCFF000VWO/@@download/ENCFF000VWO.bam;	1	ENCFF002CPF;	/files/ENCFF002CPF/@@download/ENCFF002CPF.bed.gz;	0			0			EP300
ENCODE2	ChIP-seq	tf	GM12878	ETS1		haib	ENCSR000BKA	2	ENCFF371ZBY;ENCFF477EHC;	/files/ENCFF371ZBY/@@download/ENCFF371ZBY.bam;/files/ENCFF477EHC/@@download/ENCFF477EHC.bam;	1	ENCFF963CVB;	/files/ENCFF963CVB/@@download/ENCFF963CVB.bam;	1	ENCFF002CGY;	/files/ENCFF002CGY/@@download/ENCFF002CGY.bed.gz;	0			0			ETS1
ENCODE2	ChIP-seq	tf	GM12878	EZH2		broad	ENCSR000ARD	2	ENCFF000ARL;ENCFF000ARN;	/files/ENCFF000ARL/@@download/ENCFF000ARL.bam;/files/ENCFF000ARN/@@download/ENCFF000ARN.bam;	4	ENCFF339YTX;ENCFF430BAQ;ENCFF624TPS;ENCFF232FPZ;	/files/ENCFF339YTX/@@download/ENCFF339YTX.bam;/files/ENCFF430BAQ/@@download/ENCFF430BAQ.bam;/files/ENCFF624TPS/@@download/ENCFF624TPS.bam;/files/ENCFF232FPZ/@@download/ENCFF232FPZ.bam;	1	ENCFF002CDQ;	/files/ENCFF002CDQ/@@download/ENCFF002CDQ.bed.gz;	0			0			EZH2
ENCODE2	ChIP-seq	tf	GM12878	FOS		yale	ENCSR000EYZ	3	ENCFF000VSZ;ENCFF000VTA;ENCFF000VTB;	/files/ENCFF000VSZ/@@download/ENCFF000VSZ.bam;/files/ENCFF000VTA/@@download/ENCFF000VTA.bam;/files/ENCFF000VTB/@@download/ENCFF000VTB.bam;	1	ENCFF000VWO;	/files/ENCFF000VWO/@@download/ENCFF000VWO.bam;	1	ENCFF002COM;	/files/ENCFF002COM/@@download/ENCFF002COM.bed.gz;	0			0			FOS
ENCODE2	ChIP-seq	tf	GM12878	FOXM1		haib	ENCSR000BRU	2	ENCFF287NFR;ENCFF766UTH;	/files/ENCFF287NFR/@@download/ENCFF287NFR.bam;/files/ENCFF766UTH/@@download/ENCFF766UTH.bam;	3	ENCFF508HCX;ENCFF777FIV;ENCFF513ZBH;	/files/ENCFF508HCX/@@download/ENCFF508HCX.bam;/files/ENCFF777FIV/@@download/ENCFF777FIV.bam;/files/ENCFF513ZBH/@@download/ENCFF513ZBH.bam;	1	ENCFF002CGZ;	/files/ENCFF002CGZ/@@download/ENCFF002CGZ.bed.gz;	0			0			FOXM1
ENCODE2	ChIP-seq	tf	GM12878	GABPA		haib	ENCSR000BGC	2	ENCFF868BIX;ENCFF664IUQ;	/files/ENCFF868BIX/@@download/ENCFF868BIX.bam;/files/ENCFF664IUQ/@@download/ENCFF664IUQ.bam;	2	ENCFF416BIN;ENCFF818ZLY;	/files/ENCFF416BIN/@@download/ENCFF416BIN.bam;/files/ENCFF818ZLY/@@download/ENCFF818ZLY.bam;	1	ENCFF617GBZ;	/files/ENCFF617GBZ/@@download/ENCFF617GBZ.bed.gz;	1	ENCFF012NRC;	/files/ENCFF012NRC/@@download/ENCFF012NRC.bigWig;	1	ENCFF538ZWY;	/files/ENCFF538ZWY/@@download/ENCFF538ZWY.bigWig;	GABPA
ENCODE2	ChIP-seq	tf	GM12878	IKZF1		usc	ENCSR000EUJ	2	ENCFF000VVS;ENCFF000VVT;	/files/ENCFF000VVS/@@download/ENCFF000VVS.bam;/files/ENCFF000VVT/@@download/ENCFF000VVT.bam;	1	ENCFF000VWO;	/files/ENCFF000VWO/@@download/ENCFF000VWO.bam;	1	ENCFF002COU;	/files/ENCFF002COU/@@download/ENCFF002COU.bed.gz;	0			0			IKZF1
ENCODE2	ChIP-seq	tf	GM12878	IRF4		haib	ENCSR000BGY	2	ENCFF356JEO;ENCFF732SBB;	/files/ENCFF356JEO/@@download/ENCFF356JEO.bam;/files/ENCFF732SBB/@@download/ENCFF732SBB.bam;	4	ENCFF000OCL;ENCFF000OCM;ENCFF000OCN;ENCFF000OCQ;	/files/ENCFF000OCL/@@download/ENCFF000OCL.bam;/files/ENCFF000OCM/@@download/ENCFF000OCM.bam;/files/ENCFF000OCN/@@download/ENCFF000OCN.bam;/files/ENCFF000OCQ/@@download/ENCFF000OCQ.bam;	1	ENCFF002CHB;	/files/ENCFF002CHB/@@download/ENCFF002CHB.bed.gz;	0			0			IRF4
ENCODE2	ChIP-seq	tf	GM12878	JUND		yale	ENCSR000EYV	2	ENCFF000VXL;ENCFF000VXM;	/files/ENCFF000VXL/@@download/ENCFF000VXL.bam;/files/ENCFF000VXM/@@download/ENCFF000VXM.bam;	1	ENCFF000VWO;	/files/ENCFF000VWO/@@download/ENCFF000VWO.bam;	1	ENCFF002COV;	/files/ENCFF002COV/@@download/ENCFF002COV.bed.gz;	0			0			JUND
ENCODE2	ChIP-seq	tf	GM12878	MAFK		stanford	ENCSR000DYV	2	ENCFF051OWS;ENCFF950RDW;	/files/ENCFF051OWS/@@download/ENCFF051OWS.bam;/files/ENCFF950RDW/@@download/ENCFF950RDW.bam;	2	ENCFF545DZO;ENCFF110OHA;	/files/ENCFF545DZO/@@download/ENCFF545DZO.bam;/files/ENCFF110OHA/@@download/ENCFF110OHA.bam;	1	ENCFF689AXJ;	/files/ENCFF689AXJ/@@download/ENCFF689AXJ.bed.gz;	1	ENCFF801VTB;	/files/ENCFF801VTB/@@download/ENCFF801VTB.bigWig;	1	ENCFF600DHH;	/files/ENCFF600DHH/@@download/ENCFF600DHH.bigWig;	MAFK
ENCODE2	ChIP-seq	tf	GM12878	MAX		stanford	ENCSR000DZF	2	ENCFF000VXV;ENCFF000VXW;	/files/ENCFF000VXV/@@download/ENCFF000VXV.bam;/files/ENCFF000VXW/@@download/ENCFF000VXW.bam;	2	ENCFF545DZO;ENCFF110OHA;	/files/ENCFF545DZO/@@download/ENCFF545DZO.bam;/files/ENCFF110OHA/@@download/ENCFF110OHA.bam;	1	ENCFF002COW;	/files/ENCFF002COW/@@download/ENCFF002COW.bed.gz;	0			0			MAX
ENCODE2	ChIP-seq	tf	GM12878	MAZ		stanford	ENCSR000DZA	2	ENCFF000VYJ;ENCFF000VYK;	/files/ENCFF000VYJ/@@download/ENCFF000VYJ.bam;/files/ENCFF000VYK/@@download/ENCFF000VYK.bam;	2	ENCFF545DZO;ENCFF110OHA;	/files/ENCFF545DZO/@@download/ENCFF545DZO.bam;/files/ENCFF110OHA/@@download/ENCFF110OHA.bam;	1	ENCFF002COX;	/files/ENCFF002COX/@@download/ENCFF002COX.bed.gz;	0			0			MAZ
ENCODE2	ChIP-seq	tf	GM12878	MEF2A		haib	ENCSR000BKB	2	ENCFF651UZJ;ENCFF659SUJ;	/files/ENCFF651UZJ/@@download/ENCFF651UZJ.bam;/files/ENCFF659SUJ/@@download/ENCFF659SUJ.bam;	1	ENCFF963CVB;	/files/ENCFF963CVB/@@download/ENCFF963CVB.bam;	1	ENCFF002CHC;	/files/ENCFF002CHC/@@download/ENCFF002CHC.bed.gz;	0			0			MEF2A
ENCODE2	ChIP-seq	tf	GM12878	MEF2C		haib	ENCSR000BNG	2	ENCFF195HFC;ENCFF840QLL;	/files/ENCFF195HFC/@@download/ENCFF195HFC.bam;/files/ENCFF840QLL/@@download/ENCFF840QLL.bam;	1	ENCFF963CVB;	/files/ENCFF963CVB/@@download/ENCFF963CVB.bam;	1	ENCFF002CHD;	/files/ENCFF002CHD/@@download/ENCFF002CHD.bed.gz;	0			0			MEF2C
ENCODE2	ChIP-seq	tf	GM12878	MTA3		haib	ENCSR000BRH	2	ENCFF420JTZ;ENCFF441NFC;	/files/ENCFF420JTZ/@@download/ENCFF420JTZ.bam;/files/ENCFF441NFC/@@download/ENCFF441NFC.bam;	3	ENCFF508HCX;ENCFF777FIV;ENCFF513ZBH;	/files/ENCFF508HCX/@@download/ENCFF508HCX.bam;/files/ENCFF777FIV/@@download/ENCFF777FIV.bam;/files/ENCFF513ZBH/@@download/ENCFF513ZBH.bam;	1	ENCFF002CHE;	/files/ENCFF002CHE/@@download/ENCFF002CHE.bed.gz;	0			0			MTA3
ENCODE2	ChIP-seq	tf	GM12878	MXI1		stanford	ENCSR000DZI	2	ENCFF000VYR;ENCFF000VYY;	/files/ENCFF000VYR/@@download/ENCFF000VYR.bam;/files/ENCFF000VYY/@@download/ENCFF000VYY.bam;	2	ENCFF545DZO;ENCFF110OHA;	/files/ENCFF545DZO/@@download/ENCFF545DZO.bam;/files/ENCFF110OHA/@@download/ENCFF110OHA.bam;	1	ENCFF002COY;	/files/ENCFF002COY/@@download/ENCFF002COY.bed.gz;	0			0			MXI1
ENCODE2	ChIP-seq	tf	GM12878	MYC		uta	ENCSR000DKU	2	ENCFF000ROE;ENCFF000ROF;	/files/ENCFF000ROE/@@download/ENCFF000ROE.bam;/files/ENCFF000ROF/@@download/ENCFF000ROF.bam;	1	ENCFF000ROW;	/files/ENCFF000ROW/@@download/ENCFF000ROW.bam;	1	ENCFF002DAI;	/files/ENCFF002DAI/@@download/ENCFF002DAI.bed.gz;	0			0			MYC
ENCODE2	ChIP-seq	tf	GM12878	NFATC1		haib	ENCSR000BQL	2	ENCFF214RUL;ENCFF867LOD;	/files/ENCFF214RUL/@@download/ENCFF214RUL.bam;/files/ENCFF867LOD/@@download/ENCFF867LOD.bam;	3	ENCFF508HCX;ENCFF777FIV;ENCFF513ZBH;	/files/ENCFF508HCX/@@download/ENCFF508HCX.bam;/files/ENCFF777FIV/@@download/ENCFF777FIV.bam;/files/ENCFF513ZBH/@@download/ENCFF513ZBH.bam;	1	ENCFF002CHF;	/files/ENCFF002CHF/@@download/ENCFF002CHF.bed.gz;	0			0			NFATC1
ENCODE2	ChIP-seq	tf	GM12878	NFE2		stanford	ENCSR000DZY	2	ENCFF000VYZ;ENCFF000VZB;	/files/ENCFF000VYZ/@@download/ENCFF000VYZ.bam;/files/ENCFF000VZB/@@download/ENCFF000VZB.bam;	1	ENCFF000VWO;	/files/ENCFF000VWO/@@download/ENCFF000VWO.bam;	1	ENCFF002COZ;	/files/ENCFF002COZ/@@download/ENCFF002COZ.bed.gz;	0			0			NFE2
ENCODE2	ChIP-seq	tf	GM12878	NFIC		haib	ENCSR000BRN	2	ENCFF617HLC;ENCFF930KIJ;	/files/ENCFF617HLC/@@download/ENCFF617HLC.bam;/files/ENCFF930KIJ/@@download/ENCFF930KIJ.bam;	3	ENCFF508HCX;ENCFF777FIV;ENCFF513ZBH;	/files/ENCFF508HCX/@@download/ENCFF508HCX.bam;/files/ENCFF777FIV/@@download/ENCFF777FIV.bam;/files/ENCFF513ZBH/@@download/ENCFF513ZBH.bam;	1	ENCFF002CHG;	/files/ENCFF002CHG/@@download/ENCFF002CHG.bed.gz;	0			0			NFIC
ENCODE2	ChIP-seq	tf	GM12878	NFYA		hms	ENCSR000DNN	2	ENCFF000VZO;ENCFF000VZP;	/files/ENCFF000VZO/@@download/ENCFF000VZO.bam;/files/ENCFF000VZP/@@download/ENCFF000VZP.bam;	2	ENCFF545DZO;ENCFF110OHA;	/files/ENCFF545DZO/@@download/ENCFF545DZO.bam;/files/ENCFF110OHA/@@download/ENCFF110OHA.bam;	1	ENCFF002CPB;	/files/ENCFF002CPB/@@download/ENCFF002CPB.bed.gz;	0			0			NFYA
ENCODE2	ChIP-seq	tf	GM12878	NFYB		hms	ENCSR000DNM	2	ENCFF000VZX;ENCFF000WAC;	/files/ENCFF000VZX/@@download/ENCFF000VZX.bam;/files/ENCFF000WAC/@@download/ENCFF000WAC.bam;	2	ENCFF545DZO;ENCFF110OHA;	/files/ENCFF545DZO/@@download/ENCFF545DZO.bam;/files/ENCFF110OHA/@@download/ENCFF110OHA.bam;	1	ENCFF002CPC;	/files/ENCFF002CPC/@@download/ENCFF002CPC.bed.gz;	0			0			NFYB
ENCODE2	ChIP-seq	tf	GM12878	NR2C2		usc	ENCSR000EUL	2	ENCFF000WFL;ENCFF000WFM;	/files/ENCFF000WFL/@@download/ENCFF000WFL.bam;/files/ENCFF000WFM/@@download/ENCFF000WFM.bam;	1	ENCFF000VWO;	/files/ENCFF000VWO/@@download/ENCFF000VWO.bam;	1	ENCFF002CPS;	/files/ENCFF002CPS/@@download/ENCFF002CPS.bed.gz;	0			0			NR2C2
ENCODE2	ChIP-seq	tf	GM12878	NRF1		stanford	ENCSR000DZO	2	ENCFF000WAF;ENCFF000WAH;	/files/ENCFF000WAF/@@download/ENCFF000WAF.bam;/files/ENCFF000WAH/@@download/ENCFF000WAH.bam;	2	ENCFF545DZO;ENCFF110OHA;	/files/ENCFF545DZO/@@download/ENCFF545DZO.bam;/files/ENCFF110OHA/@@download/ENCFF110OHA.bam;	1	ENCFF002CPD;	/files/ENCFF002CPD/@@download/ENCFF002CPD.bed.gz;	0			0			NRF1
ENCODE2	ChIP-seq	tf	GM12878	PAX5		haib	ENCSR000BHD	2	ENCFF917NZU;ENCFF512AMK;	/files/ENCFF917NZU/@@download/ENCFF917NZU.bam;/files/ENCFF512AMK/@@download/ENCFF512AMK.bam;	4	ENCFF000OCL;ENCFF000OCM;ENCFF000OCN;ENCFF000OCQ;	/files/ENCFF000OCL/@@download/ENCFF000OCL.bam;/files/ENCFF000OCM/@@download/ENCFF000OCM.bam;/files/ENCFF000OCN/@@download/ENCFF000OCN.bam;/files/ENCFF000OCQ/@@download/ENCFF000OCQ.bam;	1	ENCFF002CHJ;	/files/ENCFF002CHJ/@@download/ENCFF002CHJ.bed.gz;	0			0			PAX5
ENCODE2	ChIP-seq	tf	GM12878	PAX5		haib	ENCSR000BHJ	2	ENCFF228QWW;ENCFF216EUF;	/files/ENCFF228QWW/@@download/ENCFF228QWW.bam;/files/ENCFF216EUF/@@download/ENCFF216EUF.bam;	4	ENCFF000OCL;ENCFF000OCM;ENCFF000OCN;ENCFF000OCQ;	/files/ENCFF000OCL/@@download/ENCFF000OCL.bam;/files/ENCFF000OCM/@@download/ENCFF000OCM.bam;/files/ENCFF000OCN/@@download/ENCFF000OCN.bam;/files/ENCFF000OCQ/@@download/ENCFF000OCQ.bam;	1	ENCFF002CHK;	/files/ENCFF002CHK/@@download/ENCFF002CHK.bed.gz;	0			0			PAX5
ENCODE2	ChIP-seq	tf	GM12878	PBX3		haib	ENCSR000BGR	2	ENCFF975ADV;ENCFF183DZU;	/files/ENCFF975ADV/@@download/ENCFF975ADV.bam;/files/ENCFF183DZU/@@download/ENCFF183DZU.bam;	4	ENCFF000OCL;ENCFF000OCM;ENCFF000OCN;ENCFF000OCQ;	/files/ENCFF000OCL/@@download/ENCFF000OCL.bam;/files/ENCFF000OCM/@@download/ENCFF000OCM.bam;/files/ENCFF000OCN/@@download/ENCFF000OCN.bam;/files/ENCFF000OCQ/@@download/ENCFF000OCQ.bam;	1	ENCFF002CHL;	/files/ENCFF002CHL/@@download/ENCFF002CHL.bed.gz;	0			0			PBX3
ENCODE2	ChIP-seq	tf	GM12878	PML		haib	ENCSR000BQM	2	ENCFF539FHF;ENCFF835GFI;	/files/ENCFF539FHF/@@download/ENCFF539FHF.bam;/files/ENCFF835GFI/@@download/ENCFF835GFI.bam;	3	ENCFF508HCX;ENCFF777FIV;ENCFF513ZBH;	/files/ENCFF508HCX/@@download/ENCFF508HCX.bam;/files/ENCFF777FIV/@@download/ENCFF777FIV.bam;/files/ENCFF513ZBH/@@download/ENCFF513ZBH.bam;	1	ENCFF002CHM;	/files/ENCFF002CHM/@@download/ENCFF002CHM.bed.gz;	0			0			PML
ENCODE2	ChIP-seq	tf	GM12878	POLR2A		haib	ENCSR000BGD	2	ENCFF865BUP;ENCFF591BQK;	/files/ENCFF865BUP/@@download/ENCFF865BUP.bam;/files/ENCFF591BQK/@@download/ENCFF591BQK.bam;	2	ENCFF416BIN;ENCFF818ZLY;	/files/ENCFF416BIN/@@download/ENCFF416BIN.bam;/files/ENCFF818ZLY/@@download/ENCFF818ZLY.bam;	1	ENCFF120VUT;	/files/ENCFF120VUT/@@download/ENCFF120VUT.bed.gz;	1	ENCFF949LAB;	/files/ENCFF949LAB/@@download/ENCFF949LAB.bigWig;	1	ENCFF368HBX;	/files/ENCFF368HBX/@@download/ENCFF368HBX.bigWig;	POLR2A
ENCODE2	ChIP-seq	tf	GM12878	POLR2A		yale	ENCSR000EYW	2	ENCFF000WBY;ENCFF000WCB;	/files/ENCFF000WBY/@@download/ENCFF000WBY.bam;/files/ENCFF000WCB/@@download/ENCFF000WCB.bam;	1	ENCFF000VWO;	/files/ENCFF000VWO/@@download/ENCFF000VWO.bam;	1	ENCFF002CPH;	/files/ENCFF002CPH/@@download/ENCFF002CPH.bed.gz;	0			0			POLR2A
ENCODE2	ChIP-seq	tf	GM12878	POLR2A		uta	ENCSR000DKT	2	ENCFF409FBN;ENCFF004NVG;	/files/ENCFF409FBN/@@download/ENCFF409FBN.bam;/files/ENCFF004NVG/@@download/ENCFF004NVG.bam;	1	ENCFF000ROW;	/files/ENCFF000ROW/@@download/ENCFF000ROW.bam;	1	ENCFF002DAK;	/files/ENCFF002DAK/@@download/ENCFF002DAK.bed.gz;	0			0			POLR2A
ENCODE2	ChIP-seq	tf	GM12878	POLR2A		stanford	ENCSR000EAD	7	ENCFF000WBH;ENCFF000WBI;ENCFF000WBJ;ENCFF000WBK;ENCFF000WBL;ENCFF000WBN;ENCFF000WBO;	/files/ENCFF000WBH/@@download/ENCFF000WBH.bam;/files/ENCFF000WBI/@@download/ENCFF000WBI.bam;/files/ENCFF000WBJ/@@download/ENCFF000WBJ.bam;/files/ENCFF000WBK/@@download/ENCFF000WBK.bam;/files/ENCFF000WBL/@@download/ENCFF000WBL.bam;/files/ENCFF000WBN/@@download/ENCFF000WBN.bam;/files/ENCFF000WBO/@@download/ENCFF000WBO.bam;	2	ENCFF545DZO;ENCFF110OHA;	/files/ENCFF545DZO/@@download/ENCFF545DZO.bam;/files/ENCFF110OHA/@@download/ENCFF110OHA.bam;	1	ENCFF002CPG;	/files/ENCFF002CPG/@@download/ENCFF002CPG.bed.gz;	0			0			POLR2A
ENCODE2	ChIP-seq	tf	GM12878	POLR2AphosphoS2		stanford	ENCSR000DZK	2	ENCFF000WCD;ENCFF000WCF;	/files/ENCFF000WCD/@@download/ENCFF000WCD.bam;/files/ENCFF000WCF/@@download/ENCFF000WCF.bam;	2	ENCFF545DZO;ENCFF110OHA;	/files/ENCFF545DZO/@@download/ENCFF545DZO.bam;/files/ENCFF110OHA/@@download/ENCFF110OHA.bam;	1	ENCFF002CPI;	/files/ENCFF002CPI/@@download/ENCFF002CPI.bed.gz;	0			0			POLR2A
ENCODE2	ChIP-seq	tf	GM12878	POLR2AphosphoS5		haib	ENCSR000BIF	2	ENCFF339TGE;ENCFF042GNN;	/files/ENCFF339TGE/@@download/ENCFF339TGE.bam;/files/ENCFF042GNN/@@download/ENCFF042GNN.bam;	4	ENCFF000OCL;ENCFF000OCM;ENCFF000OCN;ENCFF000OCQ;	/files/ENCFF000OCL/@@download/ENCFF000OCL.bam;/files/ENCFF000OCM/@@download/ENCFF000OCM.bam;/files/ENCFF000OCN/@@download/ENCFF000OCN.bam;/files/ENCFF000OCQ/@@download/ENCFF000OCQ.bam;	1	ENCFF002CHN;	/files/ENCFF002CHN/@@download/ENCFF002CHN.bed.gz;	0			0			POLR2A
ENCODE2	ChIP-seq	tf	GM12878	POLR3G		yale	ENCSR000EYU	2	ENCFF000WCJ;ENCFF000WCK;	/files/ENCFF000WCJ/@@download/ENCFF000WCJ.bam;/files/ENCFF000WCK/@@download/ENCFF000WCK.bam;	1	ENCFF000VWO;	/files/ENCFF000VWO/@@download/ENCFF000VWO.bam;	1	ENCFF002CPJ;	/files/ENCFF002CPJ/@@download/ENCFF002CPJ.bed.gz;	0			0			POLR3G
ENCODE2	ChIP-seq	tf	GM12878	POU2F2		haib	ENCSR000BGP	3	ENCFF055TUH;ENCFF653MYP;ENCFF727QYJ;	/files/ENCFF055TUH/@@download/ENCFF055TUH.bam;/files/ENCFF653MYP/@@download/ENCFF653MYP.bam;/files/ENCFF727QYJ/@@download/ENCFF727QYJ.bam;	4	ENCFF000OCL;ENCFF000OCM;ENCFF000OCN;ENCFF000OCQ;	/files/ENCFF000OCL/@@download/ENCFF000OCL.bam;/files/ENCFF000OCM/@@download/ENCFF000OCM.bam;/files/ENCFF000OCN/@@download/ENCFF000OCN.bam;/files/ENCFF000OCQ/@@download/ENCFF000OCQ.bam;	1	ENCFF002CHP;	/files/ENCFF002CHP/@@download/ENCFF002CHP.bed.gz;	0			0			POU2F2
ENCODE2	ChIP-seq	tf	GM12878	RAD21		stanford	ENCSR000EAC	2	ENCFF000WCN;ENCFF000WCQ;	/files/ENCFF000WCN/@@download/ENCFF000WCN.bam;/files/ENCFF000WCQ/@@download/ENCFF000WCQ.bam;	2	ENCFF267FMB;ENCFF378YAW;	/files/ENCFF267FMB/@@download/ENCFF267FMB.bam;/files/ENCFF378YAW/@@download/ENCFF378YAW.bam;	1	ENCFF002CPK;	/files/ENCFF002CPK/@@download/ENCFF002CPK.bed.gz;	0			0			RAD21
ENCODE2	ChIP-seq	tf	GM12878	RAD21		haib	ENCSR000BMY	2	ENCFF311CJK;ENCFF800DLO;	/files/ENCFF311CJK/@@download/ENCFF311CJK.bam;/files/ENCFF800DLO/@@download/ENCFF800DLO.bam;	1	ENCFF963CVB;	/files/ENCFF963CVB/@@download/ENCFF963CVB.bam;	1	ENCFF002CHR;	/files/ENCFF002CHR/@@download/ENCFF002CHR.bed.gz;	0			0			RAD21
ENCODE2	ChIP-seq	tf	GM12878	RCOR1		stanford	ENCSR000DZC	2	ENCFF000VTU;ENCFF000VUB;	/files/ENCFF000VTU/@@download/ENCFF000VTU.bam;/files/ENCFF000VUB/@@download/ENCFF000VUB.bam;	2	ENCFF545DZO;ENCFF110OHA;	/files/ENCFF545DZO/@@download/ENCFF545DZO.bam;/files/ENCFF110OHA/@@download/ENCFF110OHA.bam;	1	ENCFF002COP;	/files/ENCFF002COP/@@download/ENCFF002COP.bed.gz;	0			0			RCOR1
ENCODE2	ChIP-seq	tf	GM12878	REST		haib	ENCSR000BQS	2	ENCFF549FFR;ENCFF892PZK;	/files/ENCFF549FFR/@@download/ENCFF549FFR.bam;/files/ENCFF892PZK/@@download/ENCFF892PZK.bam;	1	ENCFF812HUT;	/files/ENCFF812HUT/@@download/ENCFF812HUT.bam;	1	ENCFF002CHH;	/files/ENCFF002CHH/@@download/ENCFF002CHH.bed.gz;	0			0			REST
ENCODE2	ChIP-seq	tf	GM12878	RFX5		stanford	ENCSR000DZW	2	ENCFF000WCV;ENCFF000WCW;	/files/ENCFF000WCV/@@download/ENCFF000WCV.bam;/files/ENCFF000WCW/@@download/ENCFF000WCW.bam;	2	ENCFF545DZO;ENCFF110OHA;	/files/ENCFF545DZO/@@download/ENCFF545DZO.bam;/files/ENCFF110OHA/@@download/ENCFF110OHA.bam;	1	ENCFF002CPL;	/files/ENCFF002CPL/@@download/ENCFF002CPL.bed.gz;	0			0			RFX5
ENCODE2	ChIP-seq	tf	GM12878	RUNX3		haib	ENCSR000BRI	2	ENCFF187NWS;ENCFF987SJL;	/files/ENCFF187NWS/@@download/ENCFF187NWS.bam;/files/ENCFF987SJL/@@download/ENCFF987SJL.bam;	3	ENCFF508HCX;ENCFF777FIV;ENCFF513ZBH;	/files/ENCFF508HCX/@@download/ENCFF508HCX.bam;/files/ENCFF777FIV/@@download/ENCFF777FIV.bam;/files/ENCFF513ZBH/@@download/ENCFF513ZBH.bam;	1	ENCFF002CHS;	/files/ENCFF002CHS/@@download/ENCFF002CHS.bed.gz;	0			0			RUNX3
ENCODE2	ChIP-seq	tf	GM12878	RXRA		haib	ENCSR000BJD	2	ENCFF401FGJ;ENCFF488TFQ;	/files/ENCFF401FGJ/@@download/ENCFF401FGJ.bam;/files/ENCFF488TFQ/@@download/ENCFF488TFQ.bam;	4	ENCFF000OCL;ENCFF000OCM;ENCFF000OCN;ENCFF000OCQ;	/files/ENCFF000OCL/@@download/ENCFF000OCL.bam;/files/ENCFF000OCM/@@download/ENCFF000OCM.bam;/files/ENCFF000OCN/@@download/ENCFF000OCN.bam;/files/ENCFF000OCQ/@@download/ENCFF000OCQ.bam;	1	ENCFF002CHT;	/files/ENCFF002CHT/@@download/ENCFF002CHT.bed.gz;	0			0			RXRA
ENCODE2	ChIP-seq	tf	GM12878	SIN3A		stanford	ENCSR000DYX	2	ENCFF000WCZ;ENCFF000WDA;	/files/ENCFF000WCZ/@@download/ENCFF000WCZ.bam;/files/ENCFF000WDA/@@download/ENCFF000WDA.bam;	2	ENCFF545DZO;ENCFF110OHA;	/files/ENCFF545DZO/@@download/ENCFF545DZO.bam;/files/ENCFF110OHA/@@download/ENCFF110OHA.bam;	1	ENCFF002CPM;	/files/ENCFF002CPM/@@download/ENCFF002CPM.bed.gz;	0			0			SIN3A
ENCODE2	ChIP-seq	tf	GM12878	SIX5		haib	ENCSR000BJE	2	ENCFF797IAR;ENCFF060XMV;	/files/ENCFF797IAR/@@download/ENCFF797IAR.bam;/files/ENCFF060XMV/@@download/ENCFF060XMV.bam;	4	ENCFF000OCL;ENCFF000OCM;ENCFF000OCN;ENCFF000OCQ;	/files/ENCFF000OCL/@@download/ENCFF000OCL.bam;/files/ENCFF000OCM/@@download/ENCFF000OCM.bam;/files/ENCFF000OCN/@@download/ENCFF000OCN.bam;/files/ENCFF000OCQ/@@download/ENCFF000OCQ.bam;	1	ENCFF002CHU;	/files/ENCFF002CHU/@@download/ENCFF002CHU.bed.gz;	0			0			SIX5
ENCODE2	ChIP-seq	tf	GM12878	SMC3		stanford	ENCSR000DZP	2	ENCFF000WDH;ENCFF000WDN;	/files/ENCFF000WDH/@@download/ENCFF000WDH.bam;/files/ENCFF000WDN/@@download/ENCFF000WDN.bam;	2	ENCFF545DZO;ENCFF110OHA;	/files/ENCFF545DZO/@@download/ENCFF545DZO.bam;/files/ENCFF110OHA/@@download/ENCFF110OHA.bam;	1	ENCFF002CPN;	/files/ENCFF002CPN/@@download/ENCFF002CPN.bed.gz;	0			0			SMC3
ENCODE2	ChIP-seq	tf	GM12878	SP1		haib	ENCSR000BHK	2	ENCFF000OEO;ENCFF000OEL;	/files/ENCFF000OEO/@@download/ENCFF000OEO.bam;/files/ENCFF000OEL/@@download/ENCFF000OEL.bam;	4	ENCFF000OCL;ENCFF000OCM;ENCFF000OCN;ENCFF000OCQ;	/files/ENCFF000OCL/@@download/ENCFF000OCL.bam;/files/ENCFF000OCM/@@download/ENCFF000OCM.bam;/files/ENCFF000OCN/@@download/ENCFF000OCN.bam;/files/ENCFF000OCQ/@@download/ENCFF000OCQ.bam;	1	ENCFF002CHV;	/files/ENCFF002CHV/@@download/ENCFF002CHV.bed.gz;	0			0			SP1
ENCODE2	ChIP-seq	tf	GM12878	SPI1		haib	ENCSR000BGQ	3	ENCFF000OBI;ENCFF000OBJ;ENCFF000OBO;	/files/ENCFF000OBI/@@download/ENCFF000OBI.bam;/files/ENCFF000OBJ/@@download/ENCFF000OBJ.bam;/files/ENCFF000OBO/@@download/ENCFF000OBO.bam;	4	ENCFF000OCL;ENCFF000OCM;ENCFF000OCN;ENCFF000OCQ;	/files/ENCFF000OCL/@@download/ENCFF000OCL.bam;/files/ENCFF000OCM/@@download/ENCFF000OCM.bam;/files/ENCFF000OCN/@@download/ENCFF000OCN.bam;/files/ENCFF000OCQ/@@download/ENCFF000OCQ.bam;	1	ENCFF002CHQ;	/files/ENCFF002CHQ/@@download/ENCFF002CHQ.bed.gz;	0			0			SPI1
ENCODE2	ChIP-seq	tf	GM12878	SRF		haib	ENCSR000BGE	2	ENCFF210YHD;ENCFF187ZGJ;	/files/ENCFF210YHD/@@download/ENCFF210YHD.bam;/files/ENCFF187ZGJ/@@download/ENCFF187ZGJ.bam;	2	ENCFF416BIN;ENCFF818ZLY;	/files/ENCFF416BIN/@@download/ENCFF416BIN.bam;/files/ENCFF818ZLY/@@download/ENCFF818ZLY.bam;	1	ENCFF199WGD;	/files/ENCFF199WGD/@@download/ENCFF199WGD.bed.gz;	1	ENCFF108IRL;	/files/ENCFF108IRL/@@download/ENCFF108IRL.bigWig;	1	ENCFF662ICX;	/files/ENCFF662ICX/@@download/ENCFF662ICX.bigWig;	SRF
ENCODE2	ChIP-seq	tf	GM12878	STAT1		stanford	ENCSR000DZM	2	ENCFF000WEL;ENCFF000WEN;	/files/ENCFF000WEL/@@download/ENCFF000WEL.bam;/files/ENCFF000WEN/@@download/ENCFF000WEN.bam;	1	ENCFF000VWO;	/files/ENCFF000VWO/@@download/ENCFF000VWO.bam;	1	ENCFF002CPO;	/files/ENCFF002CPO/@@download/ENCFF002CPO.bed.gz;	0			0			STAT1
ENCODE2	ChIP-seq	tf	GM12878	STAT3		stanford	ENCSR000DZV	2	ENCFF000WER;ENCFF000WES;	/files/ENCFF000WER/@@download/ENCFF000WER.bam;/files/ENCFF000WES/@@download/ENCFF000WES.bam;	2	ENCFF545DZO;ENCFF110OHA;	/files/ENCFF545DZO/@@download/ENCFF545DZO.bam;/files/ENCFF110OHA/@@download/ENCFF110OHA.bam;	1	ENCFF002CPP;	/files/ENCFF002CPP/@@download/ENCFF002CPP.bed.gz;	0			0			STAT3
ENCODE2	ChIP-seq	tf	GM12878	STAT5A		haib	ENCSR000BQZ	2	ENCFF892ZFJ;ENCFF462CSN;	/files/ENCFF892ZFJ/@@download/ENCFF892ZFJ.bam;/files/ENCFF462CSN/@@download/ENCFF462CSN.bam;	3	ENCFF508HCX;ENCFF777FIV;ENCFF513ZBH;	/files/ENCFF508HCX/@@download/ENCFF508HCX.bam;/files/ENCFF777FIV/@@download/ENCFF777FIV.bam;/files/ENCFF513ZBH/@@download/ENCFF513ZBH.bam;	1	ENCFF002CHX;	/files/ENCFF002CHX/@@download/ENCFF002CHX.bed.gz;	0			0			STAT5A
ENCODE2	ChIP-seq	tf	GM12878	TAF1		haib	ENCSR000BGS	2	ENCFF305OWM;ENCFF388CVC;	/files/ENCFF305OWM/@@download/ENCFF305OWM.bam;/files/ENCFF388CVC/@@download/ENCFF388CVC.bam;	4	ENCFF000OCL;ENCFF000OCM;ENCFF000OCN;ENCFF000OCQ;	/files/ENCFF000OCL/@@download/ENCFF000OCL.bam;/files/ENCFF000OCM/@@download/ENCFF000OCM.bam;/files/ENCFF000OCN/@@download/ENCFF000OCN.bam;/files/ENCFF000OCQ/@@download/ENCFF000OCQ.bam;	1	ENCFF002CHY;	/files/ENCFF002CHY/@@download/ENCFF002CHY.bed.gz;	0			0			TAF1
ENCODE2	ChIP-seq	tf	GM12878	TBL1XR1		stanford	ENCSR000DYZ	2	ENCFF000WEV;ENCFF000WEW;	/files/ENCFF000WEV/@@download/ENCFF000WEV.bam;/files/ENCFF000WEW/@@download/ENCFF000WEW.bam;	2	ENCFF545DZO;ENCFF110OHA;	/files/ENCFF545DZO/@@download/ENCFF545DZO.bam;/files/ENCFF110OHA/@@download/ENCFF110OHA.bam;	1	ENCFF002CPQ;	/files/ENCFF002CPQ/@@download/ENCFF002CPQ.bed.gz;	0			0			TBL1XR1
ENCODE2	ChIP-seq	tf	GM12878	TBP		stanford	ENCSR000DZZ	2	ENCFF000WFF;ENCFF000WFG;	/files/ENCFF000WFF/@@download/ENCFF000WFF.bam;/files/ENCFF000WFG/@@download/ENCFF000WFG.bam;	2	ENCFF545DZO;ENCFF110OHA;	/files/ENCFF545DZO/@@download/ENCFF545DZO.bam;/files/ENCFF110OHA/@@download/ENCFF110OHA.bam;	1	ENCFF002CPR;	/files/ENCFF002CPR/@@download/ENCFF002CPR.bed.gz;	0			0			TBP
ENCODE2	ChIP-seq	tf	GM12878	TCF12		haib	ENCSR000BGZ	2	ENCFF208RHL;ENCFF404XBY;	/files/ENCFF208RHL/@@download/ENCFF208RHL.bam;/files/ENCFF404XBY/@@download/ENCFF404XBY.bam;	4	ENCFF000OCL;ENCFF000OCM;ENCFF000OCN;ENCFF000OCQ;	/files/ENCFF000OCL/@@download/ENCFF000OCL.bam;/files/ENCFF000OCM/@@download/ENCFF000OCM.bam;/files/ENCFF000OCN/@@download/ENCFF000OCN.bam;/files/ENCFF000OCQ/@@download/ENCFF000OCQ.bam;	1	ENCFF002CHZ;	/files/ENCFF002CHZ/@@download/ENCFF002CHZ.bed.gz;	0			0			TCF12
ENCODE2	ChIP-seq	tf	GM12878	TCF3		haib	ENCSR000BQT	2	ENCFF174XHA;ENCFF778OEG;	/files/ENCFF174XHA/@@download/ENCFF174XHA.bam;/files/ENCFF778OEG/@@download/ENCFF778OEG.bam;	4	ENCFF000OCL;ENCFF000OCM;ENCFF000OCN;ENCFF000OCQ;	/files/ENCFF000OCL/@@download/ENCFF000OCL.bam;/files/ENCFF000OCM/@@download/ENCFF000OCM.bam;/files/ENCFF000OCN/@@download/ENCFF000OCN.bam;/files/ENCFF000OCQ/@@download/ENCFF000OCQ.bam;	1	ENCFF002CIA;	/files/ENCFF002CIA/@@download/ENCFF002CIA.bed.gz;	0			0			TCF3
ENCODE2	ChIP-seq	tf	GM12878	USF1		haib	ENCSR000BGI	2	ENCFF899CBZ;ENCFF281OFW;	/files/ENCFF899CBZ/@@download/ENCFF899CBZ.bam;/files/ENCFF281OFW/@@download/ENCFF281OFW.bam;	2	ENCFF416BIN;ENCFF818ZLY;	/files/ENCFF416BIN/@@download/ENCFF416BIN.bam;/files/ENCFF818ZLY/@@download/ENCFF818ZLY.bam;	1	ENCFF805GKD;	/files/ENCFF805GKD/@@download/ENCFF805GKD.bed.gz;	1	ENCFF556UQH;	/files/ENCFF556UQH/@@download/ENCFF556UQH.bigWig;	1	ENCFF427RYH;	/files/ENCFF427RYH/@@download/ENCFF427RYH.bigWig;	USF1
ENCODE2	ChIP-seq	tf	GM12878	USF2		stanford	ENCSR000DZU	2	ENCFF000WFT;ENCFF000WFU;	/files/ENCFF000WFT/@@download/ENCFF000WFT.bam;/files/ENCFF000WFU/@@download/ENCFF000WFU.bam;	2	ENCFF545DZO;ENCFF110OHA;	/files/ENCFF545DZO/@@download/ENCFF545DZO.bam;/files/ENCFF110OHA/@@download/ENCFF110OHA.bam;	1	ENCFF002CPT;	/files/ENCFF002CPT/@@download/ENCFF002CPT.bed.gz;	0			0			USF2
ENCODE2	ChIP-seq	tf	GM12878	WRNIP1		stanford	ENCSR000EAA	2	ENCFF000WFW;ENCFF000WFY;	/files/ENCFF000WFW/@@download/ENCFF000WFW.bam;/files/ENCFF000WFY/@@download/ENCFF000WFY.bam;	2	ENCFF545DZO;ENCFF110OHA;	/files/ENCFF545DZO/@@download/ENCFF545DZO.bam;/files/ENCFF110OHA/@@download/ENCFF110OHA.bam;	1	ENCFF002CPU;	/files/ENCFF002CPU/@@download/ENCFF002CPU.bed.gz;	0			0			WRNIP1
ENCODE2	ChIP-seq	tf	GM12878	YY1		haib	ENCSR000BNP	2	ENCFF180NKF;ENCFF004ZLO;	/files/ENCFF180NKF/@@download/ENCFF180NKF.bam;/files/ENCFF004ZLO/@@download/ENCFF004ZLO.bam;	1	ENCFF963CVB;	/files/ENCFF963CVB/@@download/ENCFF963CVB.bam;	1	ENCFF002CIC;	/files/ENCFF002CIC/@@download/ENCFF002CIC.bed.gz;	0			0			YY1
ENCODE2	ChIP-seq	tf	GM12878	YY1		usc	ENCSR000EUM	2	ENCFF000WGH;ENCFF000WGI;	/files/ENCFF000WGH/@@download/ENCFF000WGH.bam;/files/ENCFF000WGI/@@download/ENCFF000WGI.bam;	1	ENCFF000VWO;	/files/ENCFF000VWO/@@download/ENCFF000VWO.bam;	1	ENCFF002CPV;	/files/ENCFF002CPV/@@download/ENCFF002CPV.bed.gz;	0			0			YY1
ENCODE2	ChIP-seq	tf	GM12878	ZBTB33		haib	ENCSR000BHC	2	ENCFF963NKM;ENCFF918QFL;	/files/ENCFF963NKM/@@download/ENCFF963NKM.bam;/files/ENCFF918QFL/@@download/ENCFF918QFL.bam;	4	ENCFF000OCL;ENCFF000OCM;ENCFF000OCN;ENCFF000OCQ;	/files/ENCFF000OCL/@@download/ENCFF000OCL.bam;/files/ENCFF000OCM/@@download/ENCFF000OCM.bam;/files/ENCFF000OCN/@@download/ENCFF000OCN.bam;/files/ENCFF000OCQ/@@download/ENCFF000OCQ.bam;	1	ENCFF002CID;	/files/ENCFF002CID/@@download/ENCFF002CID.bed.gz;	0			0			ZBTB33
ENCODE2	ChIP-seq	tf	GM12878	ZEB1		haib	ENCSR000BND	2	ENCFF287GUR;ENCFF013JXB;	/files/ENCFF287GUR/@@download/ENCFF287GUR.bam;/files/ENCFF013JXB/@@download/ENCFF013JXB.bam;	4	ENCFF000OCL;ENCFF000OCM;ENCFF000OCN;ENCFF000OCQ;	/files/ENCFF000OCL/@@download/ENCFF000OCL.bam;/files/ENCFF000OCM/@@download/ENCFF000OCM.bam;/files/ENCFF000OCN/@@download/ENCFF000OCN.bam;/files/ENCFF000OCQ/@@download/ENCFF000OCQ.bam;	1	ENCFF002CIE;	/files/ENCFF002CIE/@@download/ENCFF002CIE.bed.gz;	0			0			ZEB1
ENCODE2	ChIP-seq	tf	GM12878	ZNF143		stanford	ENCSR000DZL	2	ENCFF000WGJ;ENCFF000WGL;	/files/ENCFF000WGJ/@@download/ENCFF000WGJ.bam;/files/ENCFF000WGL/@@download/ENCFF000WGL.bam;	1	ENCFF000VWO;	/files/ENCFF000VWO/@@download/ENCFF000VWO.bam;	1	ENCFF002CPW;	/files/ENCFF002CPW/@@download/ENCFF002CPW.bed.gz;	0			0			ZNF143
ENCODE2	ChIP-seq	tf	GM12878	ZNF274		usc	ENCSR000EUK	2	ENCFF000WGQ;ENCFF000WGO;	/files/ENCFF000WGQ/@@download/ENCFF000WGQ.bam;/files/ENCFF000WGO/@@download/ENCFF000WGO.bam;	1	ENCFF000VWO;	/files/ENCFF000VWO/@@download/ENCFF000VWO.bam;	1	ENCFF002CPX;	/files/ENCFF002CPX/@@download/ENCFF002CPX.bed.gz;	0			0			ZNF274
ENCODE2	ChIP-seq	tf	GM12878	ZZZ3		hms	ENCSR000DNQ	2	ENCFF000WHH;ENCFF000WHK;	/files/ENCFF000WHH/@@download/ENCFF000WHH.bam;/files/ENCFF000WHK/@@download/ENCFF000WHK.bam;	1	ENCFF000VWO;	/files/ENCFF000VWO/@@download/ENCFF000VWO.bam;	1	ENCFF002CPY;	/files/ENCFF002CPY/@@download/ENCFF002CPY.bed.gz;	0			0			ZZZ3
ENCODE2	ChIP-seq	tf	K562	ARID3A		stanford	ENCSR000EFY	2	ENCFF102ROD;ENCFF992ORW;	/files/ENCFF102ROD/@@download/ENCFF102ROD.bam;/files/ENCFF992ORW/@@download/ENCFF992ORW.bam;	1	ENCFF710NTS;	/files/ENCFF710NTS/@@download/ENCFF710NTS.bam;	1	ENCFF002CVL;	/files/ENCFF002CVL/@@download/ENCFF002CVL.bed.gz;	0			0			ARID3A
ENCODE2	ChIP-seq	tf	K562	ATF1		hms	ENCSR000DNZ	2	ENCFF000YFF;ENCFF000YFI;	/files/ENCFF000YFF/@@download/ENCFF000YFF.bam;/files/ENCFF000YFI/@@download/ENCFF000YFI.bam;	2	ENCFF000YQT;ENCFF000YQU;	/files/ENCFF000YQT/@@download/ENCFF000YQT.bam;/files/ENCFF000YQU/@@download/ENCFF000YQU.bam;	1	ENCFF002CVM;	/files/ENCFF002CVM/@@download/ENCFF002CVM.bed.gz;	0			0			ATF1
ENCODE2	ChIP-seq	tf	K562	ATF3		hms	ENCSR000DOG	2	ENCFF000YFJ;ENCFF000YFM;	/files/ENCFF000YFJ/@@download/ENCFF000YFJ.bam;/files/ENCFF000YFM/@@download/ENCFF000YFM.bam;	2	ENCFF000YQT;ENCFF000YQU;	/files/ENCFF000YQT/@@download/ENCFF000YQT.bam;/files/ENCFF000YQU/@@download/ENCFF000YQU.bam;	1	ENCFF002CVN;	/files/ENCFF002CVN/@@download/ENCFF002CVN.bed.gz;	0			0			ATF3
ENCODE2	ChIP-seq	tf	K562	ATF3		haib	ENCSR000BNU	2	ENCFF849WYX;ENCFF747HGM;	/files/ENCFF849WYX/@@download/ENCFF849WYX.bam;/files/ENCFF747HGM/@@download/ENCFF747HGM.bam;	2	ENCFF235CSW;ENCFF750MIM;	/files/ENCFF235CSW/@@download/ENCFF235CSW.bam;/files/ENCFF750MIM/@@download/ENCFF750MIM.bam;	1	ENCFF002CLN;	/files/ENCFF002CLN/@@download/ENCFF002CLN.bed.gz;	0			0			ATF3
ENCODE2	ChIP-seq	tf	K562	BACH1		stanford	ENCSR000EGD	2	ENCFF751ATX;ENCFF866OHV;	/files/ENCFF751ATX/@@download/ENCFF751ATX.bam;/files/ENCFF866OHV/@@download/ENCFF866OHV.bam;	1	ENCFF710NTS;	/files/ENCFF710NTS/@@download/ENCFF710NTS.bam;	1	ENCFF423EMU;	/files/ENCFF423EMU/@@download/ENCFF423EMU.bed.gz;	1	ENCFF424SPZ;	/files/ENCFF424SPZ/@@download/ENCFF424SPZ.bigWig;	1	ENCFF183XFF;	/files/ENCFF183XFF/@@download/ENCFF183XFF.bigWig;	BACH1
ENCODE2	ChIP-seq	tf	K562	BCLAF1		haib	ENCSR000BKH	2	ENCFF477WUN;ENCFF144FIS;	/files/ENCFF477WUN/@@download/ENCFF477WUN.bam;/files/ENCFF144FIS/@@download/ENCFF144FIS.bam;	2	ENCFF235CSW;ENCFF750MIM;	/files/ENCFF235CSW/@@download/ENCFF235CSW.bam;/files/ENCFF750MIM/@@download/ENCFF750MIM.bam;	1	ENCFF203EDM;	/files/ENCFF203EDM/@@download/ENCFF203EDM.bed.gz;	1	ENCFF111ACL;	/files/ENCFF111ACL/@@download/ENCFF111ACL.bigWig;	1	ENCFF626JTH;	/files/ENCFF626JTH/@@download/ENCFF626JTH.bigWig;	BCLAF1
ENCODE2	ChIP-seq	tf	K562	BDP1		hms	ENCSR000DOK	3	ENCFF000YFX;ENCFF000YFY;ENCFF000YGB;	/files/ENCFF000YFX/@@download/ENCFF000YFX.bam;/files/ENCFF000YFY/@@download/ENCFF000YFY.bam;/files/ENCFF000YGB/@@download/ENCFF000YGB.bam;	2	ENCFF000YQT;ENCFF000YQU;	/files/ENCFF000YQT/@@download/ENCFF000YQT.bam;/files/ENCFF000YQU/@@download/ENCFF000YQU.bam;	1	ENCFF002CVP;	/files/ENCFF002CVP/@@download/ENCFF002CVP.bed.gz;	0			0			BDP1
ENCODE2	ChIP-seq	tf	K562	BHLHE40		stanford	ENCSR000EGV	2	ENCFF106IJG;ENCFF823NIQ;	/files/ENCFF106IJG/@@download/ENCFF106IJG.bam;/files/ENCFF823NIQ/@@download/ENCFF823NIQ.bam;	1	ENCFF710NTS;	/files/ENCFF710NTS/@@download/ENCFF710NTS.bam;	1	ENCFF179NDS;	/files/ENCFF179NDS/@@download/ENCFF179NDS.bed.gz;	1	ENCFF821DQQ;	/files/ENCFF821DQQ/@@download/ENCFF821DQQ.bigWig;	1	ENCFF765OJY;	/files/ENCFF765OJY/@@download/ENCFF765OJY.bigWig;	BHLHE40
ENCODE2	ChIP-seq	tf	K562	BRF1		hms	ENCSR000DOJ	3	ENCFF000YGK;ENCFF000YGL;ENCFF000YGM;	/files/ENCFF000YGK/@@download/ENCFF000YGK.bam;/files/ENCFF000YGL/@@download/ENCFF000YGL.bam;/files/ENCFF000YGM/@@download/ENCFF000YGM.bam;	2	ENCFF000YQT;ENCFF000YQU;	/files/ENCFF000YQT/@@download/ENCFF000YQT.bam;/files/ENCFF000YQU/@@download/ENCFF000YQU.bam;	1	ENCFF002CVR;	/files/ENCFF002CVR/@@download/ENCFF002CVR.bed.gz;	0			0			BRF1
ENCODE2	ChIP-seq	tf	K562	BRF2		hms	ENCSR000DOC	3	ENCFF000YGT;ENCFF000YGU;ENCFF000YGV;	/files/ENCFF000YGT/@@download/ENCFF000YGT.bam;/files/ENCFF000YGU/@@download/ENCFF000YGU.bam;/files/ENCFF000YGV/@@download/ENCFF000YGV.bam;	2	ENCFF000YQT;ENCFF000YQU;	/files/ENCFF000YQT/@@download/ENCFF000YQT.bam;/files/ENCFF000YQU/@@download/ENCFF000YQU.bam;	1	ENCFF002CVS;	/files/ENCFF002CVS/@@download/ENCFF002CVS.bed.gz;	0			0			BRF2
ENCODE2	ChIP-seq	tf	K562	CBX3		haib	ENCSR000BRT	2	ENCFF725HAK;ENCFF045NWB;	/files/ENCFF725HAK/@@download/ENCFF725HAK.bam;/files/ENCFF045NWB/@@download/ENCFF045NWB.bam;	4	ENCFF421LCN;ENCFF307FDV;ENCFF727JYL;ENCFF522HDC;	/files/ENCFF421LCN/@@download/ENCFF421LCN.bam;/files/ENCFF307FDV/@@download/ENCFF307FDV.bam;/files/ENCFF727JYL/@@download/ENCFF727JYL.bam;/files/ENCFF522HDC/@@download/ENCFF522HDC.bam;	1	ENCFF455TDM;	/files/ENCFF455TDM/@@download/ENCFF455TDM.bed.gz;	1	ENCFF664AQZ;	/files/ENCFF664AQZ/@@download/ENCFF664AQZ.bigWig;	1	ENCFF630YDI;	/files/ENCFF630YDI/@@download/ENCFF630YDI.bigWig;	CBX3
ENCODE2	ChIP-seq	tf	K562	CCNT2		hms	ENCSR000DOA	2	ENCFF000YHG;ENCFF000YHH;	/files/ENCFF000YHG/@@download/ENCFF000YHG.bam;/files/ENCFF000YHH/@@download/ENCFF000YHH.bam;	2	ENCFF000YQT;ENCFF000YQU;	/files/ENCFF000YQT/@@download/ENCFF000YQT.bam;/files/ENCFF000YQU/@@download/ENCFF000YQU.bam;	1	ENCFF002CVU;	/files/ENCFF002CVU/@@download/ENCFF002CVU.bed.gz;	0			0			CCNT2
ENCODE2	ChIP-seq	tf	K562	CEBPB		stanford	ENCSR000EHE	2	ENCFF353LOM;ENCFF059XPJ;	/files/ENCFF353LOM/@@download/ENCFF353LOM.bam;/files/ENCFF059XPJ/@@download/ENCFF059XPJ.bam;	1	ENCFF710NTS;	/files/ENCFF710NTS/@@download/ENCFF710NTS.bam;	1	ENCFF002CVV;	/files/ENCFF002CVV/@@download/ENCFF002CVV.bed.gz;	0			0			CEBPB
ENCODE2	ChIP-seq	tf	K562	CEBPB		haib	ENCSR000BRQ	2	ENCFF505XKZ;ENCFF935XJG;	/files/ENCFF505XKZ/@@download/ENCFF505XKZ.bam;/files/ENCFF935XJG/@@download/ENCFF935XJG.bam;	4	ENCFF421LCN;ENCFF307FDV;ENCFF727JYL;ENCFF522HDC;	/files/ENCFF421LCN/@@download/ENCFF421LCN.bam;/files/ENCFF307FDV/@@download/ENCFF307FDV.bam;/files/ENCFF727JYL/@@download/ENCFF727JYL.bam;/files/ENCFF522HDC/@@download/ENCFF522HDC.bam;	1	ENCFF002CLR;	/files/ENCFF002CLR/@@download/ENCFF002CLR.bed.gz;	0			0			CEBPB
ENCODE2	ChIP-seq	tf	K562	CHD1		broad	ENCSR000AQD	1	ENCFF160EJO;	/files/ENCFF160EJO/@@download/ENCFF160EJO.bam;	2	ENCFF574XYY;ENCFF245PJA;	/files/ENCFF574XYY/@@download/ENCFF574XYY.bam;/files/ENCFF245PJA/@@download/ENCFF245PJA.bam;	1	ENCFF002CEK;	/files/ENCFF002CEK/@@download/ENCFF002CEK.bed.gz;	0			0			CHD1
ENCODE2	ChIP-seq	tf	K562	CHD2		stanford	ENCSR000EHD	2	ENCFF505DZG;ENCFF341WTQ;	/files/ENCFF505DZG/@@download/ENCFF505DZG.bam;/files/ENCFF341WTQ/@@download/ENCFF341WTQ.bam;	1	ENCFF710NTS;	/files/ENCFF710NTS/@@download/ENCFF710NTS.bam;	1	ENCFF002CVX;	/files/ENCFF002CVX/@@download/ENCFF002CVX.bed.gz;	0			0			CHD2
ENCODE2	ChIP-seq	tf	K562	CTCF		broad	ENCSR000AKO	2	ENCFF000BWB;ENCFF000BWC;	/files/ENCFF000BWB/@@download/ENCFF000BWB.bam;/files/ENCFF000BWC/@@download/ENCFF000BWC.bam;	2	ENCFF574XYY;ENCFF245PJA;	/files/ENCFF574XYY/@@download/ENCFF574XYY.bam;/files/ENCFF245PJA/@@download/ENCFF245PJA.bam;	1	ENCFF002CEL;	/files/ENCFF002CEL/@@download/ENCFF002CEL.bed.gz;	0			0			CTCF
ENCODE2	ChIP-seq	tf	K562	CTCF		uta	ENCSR000DMA	3	ENCFF000RVZ;ENCFF000RWA;ENCFF000RWB;	/files/ENCFF000RVZ/@@download/ENCFF000RVZ.bam;/files/ENCFF000RWA/@@download/ENCFF000RWA.bam;/files/ENCFF000RWB/@@download/ENCFF000RWB.bam;	1	ENCFF000RWM;	/files/ENCFF000RWM/@@download/ENCFF000RWM.bam;	1	ENCFF002DBD;	/files/ENCFF002DBD/@@download/ENCFF002DBD.bed.gz;	0			0			CTCF
ENCODE2	ChIP-seq	tf	K562	CTCF		uw	ENCSR000DWE	2	ENCFF001HTC;ENCFF001HTD;	/files/ENCFF001HTC/@@download/ENCFF001HTC.bam;/files/ENCFF001HTD/@@download/ENCFF001HTD.bam;	1	ENCFF465CVS;	/files/ENCFF465CVS/@@download/ENCFF465CVS.bam;	1	ENCFF002DDJ;	/files/ENCFF002DDJ/@@download/ENCFF002DDJ.bed.gz;	0			0			CTCF
ENCODE2	ChIP-seq	tf	K562	CTCF		stanford	ENCSR000EGM	2	ENCFF000YLT;ENCFF000YLU;	/files/ENCFF000YLT/@@download/ENCFF000YLT.bam;/files/ENCFF000YLU/@@download/ENCFF000YLU.bam;	1	ENCFF710NTS;	/files/ENCFF710NTS/@@download/ENCFF710NTS.bam;	1	ENCFF002CWL;	/files/ENCFF002CWL/@@download/ENCFF002CWL.bed.gz;	0			0			CTCF
ENCODE2	ChIP-seq	tf	K562	CTCF		haib	ENCSR000BPJ	2	ENCFF000PXS;ENCFF000PXT;	/files/ENCFF000PXS/@@download/ENCFF000PXS.bam;/files/ENCFF000PXT/@@download/ENCFF000PXT.bam;	4	ENCFF000QEI;ENCFF000QEK;ENCFF000QEL;ENCFF000QEO;	/files/ENCFF000QEI/@@download/ENCFF000QEI.bam;/files/ENCFF000QEK/@@download/ENCFF000QEK.bam;/files/ENCFF000QEL/@@download/ENCFF000QEL.bam;/files/ENCFF000QEO/@@download/ENCFF000QEO.bam;	1	ENCFF002CLS;	/files/ENCFF002CLS/@@download/ENCFF002CLS.bed.gz;	0			0			CTCF
ENCODE2	ChIP-seq	tf	K562	CTCFL		haib	ENCSR000BNK	2	ENCFF097SZB;ENCFF487BCT;	/files/ENCFF097SZB/@@download/ENCFF097SZB.bam;/files/ENCFF487BCT/@@download/ENCFF487BCT.bam;	2	ENCFF235CSW;ENCFF750MIM;	/files/ENCFF235CSW/@@download/ENCFF235CSW.bam;/files/ENCFF750MIM/@@download/ENCFF750MIM.bam;	1	ENCFF002CLT;	/files/ENCFF002CLT/@@download/ENCFF002CLT.bed.gz;	0			0			CTCFL
ENCODE2	ChIP-seq	tf	K562	E2F4		usc	ENCSR000EWL	2	ENCFF246JDQ;ENCFF125MPD;	/files/ENCFF246JDQ/@@download/ENCFF246JDQ.bam;/files/ENCFF125MPD/@@download/ENCFF125MPD.bam;	1	ENCFF051ZZR;	/files/ENCFF051ZZR/@@download/ENCFF051ZZR.bam;	1	ENCFF002CWM;	/files/ENCFF002CWM/@@download/ENCFF002CWM.bed.gz;	0			0			E2F4
ENCODE2	ChIP-seq	tf	K562	E2F6		haib	ENCSR000BLI	2	ENCFF032EXY;ENCFF620AHU;	/files/ENCFF032EXY/@@download/ENCFF032EXY.bam;/files/ENCFF620AHU/@@download/ENCFF620AHU.bam;	4	ENCFF000QEI;ENCFF000QEK;ENCFF000QEL;ENCFF000QEO;	/files/ENCFF000QEI/@@download/ENCFF000QEI.bam;/files/ENCFF000QEK/@@download/ENCFF000QEK.bam;/files/ENCFF000QEL/@@download/ENCFF000QEL.bam;/files/ENCFF000QEO/@@download/ENCFF000QEO.bam;	1	ENCFF002CLU;	/files/ENCFF002CLU/@@download/ENCFF002CLU.bed.gz;	0			0			E2F6
ENCODE2	ChIP-seq	tf	K562	E2F6		usc	ENCSR000EWJ	2	ENCFF000YMH;ENCFF000YML;	/files/ENCFF000YMH/@@download/ENCFF000YMH.bam;/files/ENCFF000YML/@@download/ENCFF000YML.bam;	1	ENCFF051ZZR;	/files/ENCFF051ZZR/@@download/ENCFF051ZZR.bam;	1	ENCFF002CWN;	/files/ENCFF002CWN/@@download/ENCFF002CWN.bed.gz;	0			0			E2F6
ENCODE2	ChIP-seq	tf	K562	eGFP-FOS		uchicago	ENCSR000DKB	3	ENCFF306DQB;ENCFF827RTF;ENCFF318ENI;	/files/ENCFF306DQB/@@download/ENCFF306DQB.bam;/files/ENCFF827RTF/@@download/ENCFF827RTF.bam;/files/ENCFF318ENI/@@download/ENCFF318ENI.bam;	1	ENCFF647LGE;	/files/ENCFF647LGE/@@download/ENCFF647LGE.bam;	1	ENCFF002DDV;	/files/ENCFF002DDV/@@download/ENCFF002DDV.bed.gz;	0			0			FOS
ENCODE2	ChIP-seq	tf	K562	eGFP-GATA2		uchicago	ENCSR000DKA	2	ENCFF479NOE;ENCFF237CLM;	/files/ENCFF479NOE/@@download/ENCFF479NOE.bam;/files/ENCFF237CLM/@@download/ENCFF237CLM.bam;	1	ENCFF647LGE;	/files/ENCFF647LGE/@@download/ENCFF647LGE.bam;	1	ENCFF929YBC;	/files/ENCFF929YBC/@@download/ENCFF929YBC.bed.gz;	1	ENCFF508NAI;	/files/ENCFF508NAI/@@download/ENCFF508NAI.bigWig;	1	ENCFF148KWA;	/files/ENCFF148KWA/@@download/ENCFF148KWA.bigWig;	GATA2
ENCODE2	ChIP-seq	tf	K562	eGFP-HDAC8		uchicago	ENCSR000DJZ	2	ENCFF788FFM;ENCFF721IXJ;	/files/ENCFF788FFM/@@download/ENCFF788FFM.bam;/files/ENCFF721IXJ/@@download/ENCFF721IXJ.bam;	1	ENCFF138FPL;	/files/ENCFF138FPL/@@download/ENCFF138FPL.bam;	1	ENCFF833KXP;	/files/ENCFF833KXP/@@download/ENCFF833KXP.bed.gz;	1	ENCFF186TOZ;	/files/ENCFF186TOZ/@@download/ENCFF186TOZ.bigWig;	1	ENCFF018DCF;	/files/ENCFF018DCF/@@download/ENCFF018DCF.bigWig;	HDAC8
ENCODE2	ChIP-seq	tf	K562	eGFP-JUNB		uchicago	ENCSR000DJY	2	ENCFF999MCN;ENCFF418UEC;	/files/ENCFF999MCN/@@download/ENCFF999MCN.bam;/files/ENCFF418UEC/@@download/ENCFF418UEC.bam;	1	ENCFF000ZVO;	/files/ENCFF000ZVO/@@download/ENCFF000ZVO.bam;	1	ENCFF002DDY;	/files/ENCFF002DDY/@@download/ENCFF002DDY.bed.gz;	0			0			JUNB
ENCODE2	ChIP-seq	tf	K562	eGFP-JUND		uchicago	ENCSR000DJX	3	ENCFF529VEA;ENCFF823BYH;ENCFF164CZG;	/files/ENCFF529VEA/@@download/ENCFF529VEA.bam;/files/ENCFF823BYH/@@download/ENCFF823BYH.bam;/files/ENCFF164CZG/@@download/ENCFF164CZG.bam;	2	ENCFF400JIA;ENCFF513HKA;	/files/ENCFF400JIA/@@download/ENCFF400JIA.bam;/files/ENCFF513HKA/@@download/ENCFF513HKA.bam;	1	ENCFF002DDZ;	/files/ENCFF002DDZ/@@download/ENCFF002DDZ.bed.gz;	0			0			JUND
ENCODE2	ChIP-seq	tf	K562	EGR1		haib	ENCSR000BNE	2	ENCFF052PXH;ENCFF481PJT;	/files/ENCFF052PXH/@@download/ENCFF052PXH.bam;/files/ENCFF481PJT/@@download/ENCFF481PJT.bam;	2	ENCFF235CSW;ENCFF750MIM;	/files/ENCFF235CSW/@@download/ENCFF235CSW.bam;/files/ENCFF750MIM/@@download/ENCFF750MIM.bam;	1	ENCFF002CLV;	/files/ENCFF002CLV/@@download/ENCFF002CLV.bed.gz;	0			0			EGR1
ENCODE2	ChIP-seq	tf	K562	ELF1		haib	ENCSR000BMD	2	ENCFF649QHV;ENCFF400SJA;	/files/ENCFF649QHV/@@download/ENCFF649QHV.bam;/files/ENCFF400SJA/@@download/ENCFF400SJA.bam;	4	ENCFF000QEI;ENCFF000QEK;ENCFF000QEL;ENCFF000QEO;	/files/ENCFF000QEI/@@download/ENCFF000QEI.bam;/files/ENCFF000QEK/@@download/ENCFF000QEK.bam;/files/ENCFF000QEL/@@download/ENCFF000QEL.bam;/files/ENCFF000QEO/@@download/ENCFF000QEO.bam;	1	ENCFF002CLW;	/files/ENCFF002CLW/@@download/ENCFF002CLW.bed.gz;	0			0			ELF1
ENCODE2	ChIP-seq	tf	K562	ELK1		stanford	ENCSR000EFU	2	ENCFF265GRP;ENCFF526XKG;	/files/ENCFF265GRP/@@download/ENCFF265GRP.bam;/files/ENCFF526XKG/@@download/ENCFF526XKG.bam;	1	ENCFF710NTS;	/files/ENCFF710NTS/@@download/ENCFF710NTS.bam;	1	ENCFF002CWO;	/files/ENCFF002CWO/@@download/ENCFF002CWO.bed.gz;	0			0			ELK1
ENCODE2	ChIP-seq	tf	K562	EP300		stanford	ENCSR000EGE	2	ENCFF703ULA;ENCFF366ROL;	/files/ENCFF703ULA/@@download/ENCFF703ULA.bam;/files/ENCFF366ROL/@@download/ENCFF366ROL.bam;	1	ENCFF710NTS;	/files/ENCFF710NTS/@@download/ENCFF710NTS.bam;	1	ENCFF002CXL;	/files/ENCFF002CXL/@@download/ENCFF002CXL.bed.gz;	0			0			EP300
ENCODE2	ChIP-seq	tf	K562	EP300		broad	ENCSR000AQB	2	ENCFF445AHU;ENCFF214WTD;	/files/ENCFF445AHU/@@download/ENCFF445AHU.bam;/files/ENCFF214WTD/@@download/ENCFF214WTD.bam;	2	ENCFF574XYY;ENCFF245PJA;	/files/ENCFF574XYY/@@download/ENCFF574XYY.bam;/files/ENCFF245PJA/@@download/ENCFF245PJA.bam;	1	ENCFF002CEQ;	/files/ENCFF002CEQ/@@download/ENCFF002CEQ.bed.gz;	0			0			EP300
ENCODE2	ChIP-seq	tf	K562	ETS1		haib	ENCSR000BKQ	2	ENCFF006UXO;ENCFF468AKT;	/files/ENCFF006UXO/@@download/ENCFF006UXO.bam;/files/ENCFF468AKT/@@download/ENCFF468AKT.bam;	2	ENCFF235CSW;ENCFF750MIM;	/files/ENCFF235CSW/@@download/ENCFF235CSW.bam;/files/ENCFF750MIM/@@download/ENCFF750MIM.bam;	1	ENCFF002CLX;	/files/ENCFF002CLX/@@download/ENCFF002CLX.bed.gz;	0			0			ETS1
ENCODE2	ChIP-seq	tf	K562	EZH2		broad	ENCSR000AQE	2	ENCFF257UWF;ENCFF083IDB;	/files/ENCFF257UWF/@@download/ENCFF257UWF.bam;/files/ENCFF083IDB/@@download/ENCFF083IDB.bam;	2	ENCFF574XYY;ENCFF245PJA;	/files/ENCFF574XYY/@@download/ENCFF574XYY.bam;/files/ENCFF245PJA/@@download/ENCFF245PJA.bam;	1	ENCFF002CEM;	/files/ENCFF002CEM/@@download/ENCFF002CEM.bed.gz;	0			0			EZH2
ENCODE2	ChIP-seq	tf	K562	FOS		yale	ENCSR000FAI	3	ENCFF000YIG;ENCFF000YIH;ENCFF000YII;	/files/ENCFF000YIG/@@download/ENCFF000YIG.bam;/files/ENCFF000YIH/@@download/ENCFF000YIH.bam;/files/ENCFF000YII/@@download/ENCFF000YII.bam;	2	ENCFF000YQT;ENCFF000YQU;	/files/ENCFF000YQT/@@download/ENCFF000YQT.bam;/files/ENCFF000YQU/@@download/ENCFF000YQU.bam;	1	ENCFF002CVW;	/files/ENCFF002CVW/@@download/ENCFF002CVW.bed.gz;	0			0			FOS
ENCODE2	ChIP-seq	tf	K562	FOSL1		haib	ENCSR000BMV	2	ENCFF846HET;ENCFF670JGI;	/files/ENCFF846HET/@@download/ENCFF846HET.bam;/files/ENCFF670JGI/@@download/ENCFF670JGI.bam;	2	ENCFF235CSW;ENCFF750MIM;	/files/ENCFF235CSW/@@download/ENCFF235CSW.bam;/files/ENCFF750MIM/@@download/ENCFF750MIM.bam;	1	ENCFF002CLY;	/files/ENCFF002CLY/@@download/ENCFF002CLY.bed.gz;	0			0			FOSL1
ENCODE2	ChIP-seq	tf	K562	GABPA		haib	ENCSR000BLO	2	ENCFF538JCZ;ENCFF175EOK;	/files/ENCFF538JCZ/@@download/ENCFF538JCZ.bam;/files/ENCFF175EOK/@@download/ENCFF175EOK.bam;	2	ENCFF235CSW;ENCFF750MIM;	/files/ENCFF235CSW/@@download/ENCFF235CSW.bam;/files/ENCFF750MIM/@@download/ENCFF750MIM.bam;	1	ENCFF002CLZ;	/files/ENCFF002CLZ/@@download/ENCFF002CLZ.bed.gz;	0			0			GABPA
ENCODE2	ChIP-seq	tf	K562	GATA1		usc	ENCSR000EWM	2	ENCFF461UBM;ENCFF465DSP;	/files/ENCFF461UBM/@@download/ENCFF461UBM.bam;/files/ENCFF465DSP/@@download/ENCFF465DSP.bam;	1	ENCFF051ZZR;	/files/ENCFF051ZZR/@@download/ENCFF051ZZR.bam;	1	ENCFF659WGE;	/files/ENCFF659WGE/@@download/ENCFF659WGE.bed.gz;	1	ENCFF616ZFJ;	/files/ENCFF616ZFJ/@@download/ENCFF616ZFJ.bigWig;	1	ENCFF226FPS;	/files/ENCFF226FPS/@@download/ENCFF226FPS.bigWig;	GATA1
ENCODE2	ChIP-seq	tf	K562	GATA2		usc	ENCSR000EWG	2	ENCFF000YNJ;ENCFF000YNK;	/files/ENCFF000YNJ/@@download/ENCFF000YNJ.bam;/files/ENCFF000YNK/@@download/ENCFF000YNK.bam;	1	ENCFF051ZZR;	/files/ENCFF051ZZR/@@download/ENCFF051ZZR.bam;	1	ENCFF002CWQ;	/files/ENCFF002CWQ/@@download/ENCFF002CWQ.bed.gz;	0			0			GATA2
ENCODE2	ChIP-seq	tf	K562	GATA2		haib	ENCSR000BKM	2	ENCFF808ASG;ENCFF135BZT;	/files/ENCFF808ASG/@@download/ENCFF808ASG.bam;/files/ENCFF135BZT/@@download/ENCFF135BZT.bam;	2	ENCFF235CSW;ENCFF750MIM;	/files/ENCFF235CSW/@@download/ENCFF235CSW.bam;/files/ENCFF750MIM/@@download/ENCFF750MIM.bam;	1	ENCFF002CMA;	/files/ENCFF002CMA/@@download/ENCFF002CMA.bed.gz;	0			0			GATA2
ENCODE2	ChIP-seq	tf	K562	GTF2B		hms	ENCSR000DOE	2	ENCFF000YNP;ENCFF000YNR;	/files/ENCFF000YNP/@@download/ENCFF000YNP.bam;/files/ENCFF000YNR/@@download/ENCFF000YNR.bam;	2	ENCFF000YQT;ENCFF000YQU;	/files/ENCFF000YQT/@@download/ENCFF000YQT.bam;/files/ENCFF000YQU/@@download/ENCFF000YQU.bam;	1	ENCFF002CWR;	/files/ENCFF002CWR/@@download/ENCFF002CWR.bed.gz;	0			0			GTF2B
ENCODE2	ChIP-seq	tf	K562	GTF2F1		stanford	ENCSR000EHC	2	ENCFF120JUM;ENCFF698GEX;	/files/ENCFF120JUM/@@download/ENCFF120JUM.bam;/files/ENCFF698GEX/@@download/ENCFF698GEX.bam;	1	ENCFF710NTS;	/files/ENCFF710NTS/@@download/ENCFF710NTS.bam;	1	ENCFF002CWS;	/files/ENCFF002CWS/@@download/ENCFF002CWS.bed.gz;	0			0			GTF2F1
ENCODE2	ChIP-seq	tf	K562	GTF3C2		hms	ENCSR000DOD	3	ENCFF000ZBS;ENCFF000ZBT;ENCFF000ZBU;	/files/ENCFF000ZBS/@@download/ENCFF000ZBS.bam;/files/ENCFF000ZBT/@@download/ENCFF000ZBT.bam;/files/ENCFF000ZBU/@@download/ENCFF000ZBU.bam;	2	ENCFF000YQT;ENCFF000YQU;	/files/ENCFF000YQT/@@download/ENCFF000YQT.bam;/files/ENCFF000YQU/@@download/ENCFF000YQU.bam;	1	ENCFF002CYL;	/files/ENCFF002CYL/@@download/ENCFF002CYL.bed.gz;	0			0			GTF3C2
ENCODE2	ChIP-seq	tf	K562	HDAC1		broad	ENCSR000AQF	2	ENCFF114YNN;ENCFF877SKE;	/files/ENCFF114YNN/@@download/ENCFF114YNN.bam;/files/ENCFF877SKE/@@download/ENCFF877SKE.bam;	2	ENCFF574XYY;ENCFF245PJA;	/files/ENCFF574XYY/@@download/ENCFF574XYY.bam;/files/ENCFF245PJA/@@download/ENCFF245PJA.bam;	1	ENCFF002CEN;	/files/ENCFF002CEN/@@download/ENCFF002CEN.bed.gz;	0			0			HDAC1
ENCODE2	ChIP-seq	tf	K562	HDAC2		haib	ENCSR000BMG	2	ENCFF223OSD;ENCFF379XXZ;	/files/ENCFF223OSD/@@download/ENCFF223OSD.bam;/files/ENCFF379XXZ/@@download/ENCFF379XXZ.bam;	4	ENCFF000QEI;ENCFF000QEK;ENCFF000QEL;ENCFF000QEO;	/files/ENCFF000QEI/@@download/ENCFF000QEI.bam;/files/ENCFF000QEK/@@download/ENCFF000QEK.bam;/files/ENCFF000QEL/@@download/ENCFF000QEL.bam;/files/ENCFF000QEO/@@download/ENCFF000QEO.bam;	1	ENCFF002CMB;	/files/ENCFF002CMB/@@download/ENCFF002CMB.bed.gz;	0			0			HDAC2
ENCODE2	ChIP-seq	tf	K562	HDAC2		broad	ENCSR000AQG	2	ENCFF847JGG;ENCFF445TIF;	/files/ENCFF847JGG/@@download/ENCFF847JGG.bam;/files/ENCFF445TIF/@@download/ENCFF445TIF.bam;	2	ENCFF574XYY;ENCFF245PJA;	/files/ENCFF574XYY/@@download/ENCFF574XYY.bam;/files/ENCFF245PJA/@@download/ENCFF245PJA.bam;	1	ENCFF002CEO;	/files/ENCFF002CEO/@@download/ENCFF002CEO.bed.gz;	0			0			HDAC2
ENCODE2	ChIP-seq	tf	K562	HDAC6		broad	ENCSR000ATJ	2	ENCFF570TMG;ENCFF924APB;	/files/ENCFF570TMG/@@download/ENCFF570TMG.bam;/files/ENCFF924APB/@@download/ENCFF924APB.bam;	2	ENCFF574XYY;ENCFF245PJA;	/files/ENCFF574XYY/@@download/ENCFF574XYY.bam;/files/ENCFF245PJA/@@download/ENCFF245PJA.bam;	1	ENCFF002CEP;	/files/ENCFF002CEP/@@download/ENCFF002CEP.bed.gz;	0			0			HDAC6
ENCODE2	ChIP-seq	tf	K562	HMGN3		hms	ENCSR000DOB	2	ENCFF000YOJ;ENCFF000YOK;	/files/ENCFF000YOJ/@@download/ENCFF000YOJ.bam;/files/ENCFF000YOK/@@download/ENCFF000YOK.bam;	2	ENCFF000YQT;ENCFF000YQU;	/files/ENCFF000YQT/@@download/ENCFF000YQT.bam;/files/ENCFF000YQU/@@download/ENCFF000YQU.bam;	1	ENCFF002CWT;	/files/ENCFF002CWT/@@download/ENCFF002CWT.bed.gz;	0			0			HMGN3
ENCODE2	ChIP-seq	tf	K562	JUN		yale	ENCSR000FAH	2	ENCFF000YJP;ENCFF000YJQ;	/files/ENCFF000YJP/@@download/ENCFF000YJP.bam;/files/ENCFF000YJQ/@@download/ENCFF000YJQ.bam;	2	ENCFF000YQT;ENCFF000YQU;	/files/ENCFF000YQT/@@download/ENCFF000YQT.bam;/files/ENCFF000YQU/@@download/ENCFF000YQU.bam;	1	ENCFF002CWC;	/files/ENCFF002CWC/@@download/ENCFF002CWC.bed.gz;	0			0			JUN
ENCODE2	ChIP-seq	tf	K562	JUND		stanford	ENCSR000EGN	2	ENCFF904GCT;ENCFF532IBJ;	/files/ENCFF904GCT/@@download/ENCFF904GCT.bam;/files/ENCFF532IBJ/@@download/ENCFF532IBJ.bam;	1	ENCFF710NTS;	/files/ENCFF710NTS/@@download/ENCFF710NTS.bam;	1	ENCFF337DKJ;	/files/ENCFF337DKJ/@@download/ENCFF337DKJ.bed.gz;	1	ENCFF916YPG;	/files/ENCFF916YPG/@@download/ENCFF916YPG.bigWig;	1	ENCFF709JGL;	/files/ENCFF709JGL/@@download/ENCFF709JGL.bigWig;	JUND
ENCODE2	ChIP-seq	tf	K562	KDM5B		broad	ENCSR000AQA	2	ENCFF508VRU;ENCFF968GEX;	/files/ENCFF508VRU/@@download/ENCFF508VRU.bam;/files/ENCFF968GEX/@@download/ENCFF968GEX.bam;	2	ENCFF574XYY;ENCFF245PJA;	/files/ENCFF574XYY/@@download/ENCFF574XYY.bam;/files/ENCFF245PJA/@@download/ENCFF245PJA.bam;	1	ENCFF002CES;	/files/ENCFF002CES/@@download/ENCFF002CES.bed.gz;	0			0			KDM5B
ENCODE2	ChIP-seq	tf	K562	MAFF		stanford	ENCSR000EGI	2	ENCFF160TSK;ENCFF749SYJ;	/files/ENCFF160TSK/@@download/ENCFF160TSK.bam;/files/ENCFF749SYJ/@@download/ENCFF749SYJ.bam;	1	ENCFF710NTS;	/files/ENCFF710NTS/@@download/ENCFF710NTS.bam;	1	ENCFF002CXB;	/files/ENCFF002CXB/@@download/ENCFF002CXB.bed.gz;	0			0			MAFF
ENCODE2	ChIP-seq	tf	K562	MAFK		stanford	ENCSR000EGX	2	ENCFF433CEB;ENCFF560QPO;	/files/ENCFF433CEB/@@download/ENCFF433CEB.bam;/files/ENCFF560QPO/@@download/ENCFF560QPO.bam;	1	ENCFF710NTS;	/files/ENCFF710NTS/@@download/ENCFF710NTS.bam;	1	ENCFF812QPN;	/files/ENCFF812QPN/@@download/ENCFF812QPN.bed.gz;	1	ENCFF260NPW;	/files/ENCFF260NPW/@@download/ENCFF260NPW.bigWig;	1	ENCFF964KPV;	/files/ENCFF964KPV/@@download/ENCFF964KPV.bigWig;	MAFK
ENCODE2	ChIP-seq	tf	K562	MAX		haib	ENCSR000BLP	2	ENCFF825FLR;ENCFF112YUX;	/files/ENCFF825FLR/@@download/ENCFF825FLR.bam;/files/ENCFF112YUX/@@download/ENCFF112YUX.bam;	4	ENCFF000QEI;ENCFF000QEK;ENCFF000QEL;ENCFF000QEO;	/files/ENCFF000QEI/@@download/ENCFF000QEI.bam;/files/ENCFF000QEK/@@download/ENCFF000QEK.bam;/files/ENCFF000QEL/@@download/ENCFF000QEL.bam;/files/ENCFF000QEO/@@download/ENCFF000QEO.bam;	1	ENCFF002CMC;	/files/ENCFF002CMC/@@download/ENCFF002CMC.bed.gz;	0			0			MAX
ENCODE2	ChIP-seq	tf	K562	MAX		stanford	ENCSR000EFV	2	ENCFF543CKI;ENCFF938QJA;	/files/ENCFF543CKI/@@download/ENCFF543CKI.bam;/files/ENCFF938QJA/@@download/ENCFF938QJA.bam;	1	ENCFF710NTS;	/files/ENCFF710NTS/@@download/ENCFF710NTS.bam;	1	ENCFF002CXD;	/files/ENCFF002CXD/@@download/ENCFF002CXD.bed.gz;	0			0			MAX
ENCODE2	ChIP-seq	tf	K562	MAZ		stanford	ENCSR000EFX	2	ENCFF855HEG;ENCFF524YGO;	/files/ENCFF855HEG/@@download/ENCFF855HEG.bam;/files/ENCFF524YGO/@@download/ENCFF524YGO.bam;	1	ENCFF710NTS;	/files/ENCFF710NTS/@@download/ENCFF710NTS.bam;	1	ENCFF002CXE;	/files/ENCFF002CXE/@@download/ENCFF002CXE.bed.gz;	0			0			MAZ
ENCODE2	ChIP-seq	tf	K562	MEF2A		haib	ENCSR000BNV	2	ENCFF037JQU;ENCFF700OGN;	/files/ENCFF037JQU/@@download/ENCFF037JQU.bam;/files/ENCFF700OGN/@@download/ENCFF700OGN.bam;	2	ENCFF235CSW;ENCFF750MIM;	/files/ENCFF235CSW/@@download/ENCFF235CSW.bam;/files/ENCFF750MIM/@@download/ENCFF750MIM.bam;	1	ENCFF002CMD;	/files/ENCFF002CMD/@@download/ENCFF002CMD.bed.gz;	0			0			MEF2A
ENCODE2	ChIP-seq	tf	K562	MXI1		stanford	ENCSR000EGZ	2	ENCFF094XLP;ENCFF976PFK;	/files/ENCFF094XLP/@@download/ENCFF094XLP.bam;/files/ENCFF976PFK/@@download/ENCFF976PFK.bam;	1	ENCFF710NTS;	/files/ENCFF710NTS/@@download/ENCFF710NTS.bam;	1	ENCFF002CXF;	/files/ENCFF002CXF/@@download/ENCFF002CXF.bed.gz;	0			0			MXI1
ENCODE2	ChIP-seq	tf	K562	MYC		uta	ENCSR000DLZ	3	ENCFF124AKW;ENCFF310SVZ;ENCFF042SCZ;	/files/ENCFF124AKW/@@download/ENCFF124AKW.bam;/files/ENCFF310SVZ/@@download/ENCFF310SVZ.bam;/files/ENCFF042SCZ/@@download/ENCFF042SCZ.bam;	1	ENCFF000RWM;	/files/ENCFF000RWM/@@download/ENCFF000RWM.bam;	1	ENCFF002DBC;	/files/ENCFF002DBC/@@download/ENCFF002DBC.bed.gz;	0			0			MYC
ENCODE2	ChIP-seq	tf	K562	MYC		stanford	ENCSR000EGJ	2	ENCFF058VAU;ENCFF384WMI;	/files/ENCFF058VAU/@@download/ENCFF058VAU.bam;/files/ENCFF384WMI/@@download/ENCFF384WMI.bam;	1	ENCFF710NTS;	/files/ENCFF710NTS/@@download/ENCFF710NTS.bam;	1	ENCFF002CWH;	/files/ENCFF002CWH/@@download/ENCFF002CWH.bed.gz;	0			0			MYC
ENCODE2	ChIP-seq	tf	K562	MYC		yale	ENCSR000FAG	2	ENCFF000YKV;ENCFF000YKW;	/files/ENCFF000YKV/@@download/ENCFF000YKV.bam;/files/ENCFF000YKW/@@download/ENCFF000YKW.bam;	2	ENCFF000YQT;ENCFF000YQU;	/files/ENCFF000YQT/@@download/ENCFF000YQT.bam;/files/ENCFF000YQU/@@download/ENCFF000YQU.bam;	1	ENCFF002CWI;	/files/ENCFF002CWI/@@download/ENCFF002CWI.bed.gz;	0			0			MYC
ENCODE2	ChIP-seq	tf	K562	NFE2		yale	ENCSR000FAF	2	ENCFF000YUP;ENCFF000YUQ;	/files/ENCFF000YUP/@@download/ENCFF000YUP.bam;/files/ENCFF000YUQ/@@download/ENCFF000YUQ.bam;	2	ENCFF000YQT;ENCFF000YQU;	/files/ENCFF000YQT/@@download/ENCFF000YQT.bam;/files/ENCFF000YQU/@@download/ENCFF000YQU.bam;	1	ENCFF002CXH;	/files/ENCFF002CXH/@@download/ENCFF002CXH.bed.gz;	0			0			NFE2
ENCODE2	ChIP-seq	tf	K562	NFYA		stanford	ENCSR000EGR	2	ENCFF000YUR;ENCFF000YUS;	/files/ENCFF000YUR/@@download/ENCFF000YUR.bam;/files/ENCFF000YUS/@@download/ENCFF000YUS.bam;	2	ENCFF000YQT;ENCFF000YQU;	/files/ENCFF000YQT/@@download/ENCFF000YQT.bam;/files/ENCFF000YQU/@@download/ENCFF000YQU.bam;	1	ENCFF002CXI;	/files/ENCFF002CXI/@@download/ENCFF002CXI.bed.gz;	0			0			NFYA
ENCODE2	ChIP-seq	tf	K562	NFYB		stanford	ENCSR000EGQ	2	ENCFF000YUX;ENCFF000YUY;	/files/ENCFF000YUX/@@download/ENCFF000YUX.bam;/files/ENCFF000YUY/@@download/ENCFF000YUY.bam;	2	ENCFF000YQT;ENCFF000YQU;	/files/ENCFF000YQT/@@download/ENCFF000YQT.bam;/files/ENCFF000YQU/@@download/ENCFF000YQU.bam;	1	ENCFF002CXJ;	/files/ENCFF002CXJ/@@download/ENCFF002CXJ.bed.gz;	0			0			NFYB
ENCODE2	ChIP-seq	tf	K562	NR2C2		usc	ENCSR000EWH	2	ENCFF000ZCB;ENCFF000ZCC;	/files/ENCFF000ZCB/@@download/ENCFF000ZCB.bam;/files/ENCFF000ZCC/@@download/ENCFF000ZCC.bam;	1	ENCFF051ZZR;	/files/ENCFF051ZZR/@@download/ENCFF051ZZR.bam;	1	ENCFF002CYM;	/files/ENCFF002CYM/@@download/ENCFF002CYM.bed.gz;	0			0			NR2C2
ENCODE2	ChIP-seq	tf	K562	NR2F2		haib	ENCSR000BRS	2	ENCFF422ZRF;ENCFF717CDL;	/files/ENCFF422ZRF/@@download/ENCFF422ZRF.bam;/files/ENCFF717CDL/@@download/ENCFF717CDL.bam;	4	ENCFF421LCN;ENCFF307FDV;ENCFF727JYL;ENCFF522HDC;	/files/ENCFF421LCN/@@download/ENCFF421LCN.bam;/files/ENCFF307FDV/@@download/ENCFF307FDV.bam;/files/ENCFF727JYL/@@download/ENCFF727JYL.bam;/files/ENCFF522HDC/@@download/ENCFF522HDC.bam;	1	ENCFF002CME;	/files/ENCFF002CME/@@download/ENCFF002CME.bed.gz;	0			0			NR2F2
ENCODE2	ChIP-seq	tf	K562	NRF1		stanford	ENCSR000EHH	1	ENCFF674LRE;	/files/ENCFF674LRE/@@download/ENCFF674LRE.bam;	1	ENCFF710NTS;	/files/ENCFF710NTS/@@download/ENCFF710NTS.bam;	1	ENCFF002CXK;	/files/ENCFF002CXK/@@download/ENCFF002CXK.bed.gz;	0			0			NRF1
ENCODE2	ChIP-seq	tf	K562	PHF8		broad	ENCSR000AQH	2	ENCFF845EFA;ENCFF625UMW;	/files/ENCFF845EFA/@@download/ENCFF845EFA.bam;/files/ENCFF625UMW/@@download/ENCFF625UMW.bam;	2	ENCFF574XYY;ENCFF245PJA;	/files/ENCFF574XYY/@@download/ENCFF574XYY.bam;/files/ENCFF245PJA/@@download/ENCFF245PJA.bam;	1	ENCFF002CER;	/files/ENCFF002CER/@@download/ENCFF002CER.bed.gz;	0			0			PHF8
ENCODE2	ChIP-seq	tf	K562	PML		haib	ENCSR000BQY	2	ENCFF922XZM;ENCFF183MYT;	/files/ENCFF922XZM/@@download/ENCFF922XZM.bam;/files/ENCFF183MYT/@@download/ENCFF183MYT.bam;	4	ENCFF421LCN;ENCFF307FDV;ENCFF727JYL;ENCFF522HDC;	/files/ENCFF421LCN/@@download/ENCFF421LCN.bam;/files/ENCFF307FDV/@@download/ENCFF307FDV.bam;/files/ENCFF727JYL/@@download/ENCFF727JYL.bam;/files/ENCFF522HDC/@@download/ENCFF522HDC.bam;	1	ENCFF002CMG;	/files/ENCFF002CMG/@@download/ENCFF002CMG.bed.gz;	0			0			PML
ENCODE2	ChIP-seq	tf	K562	POLR2A		uta	ENCSR000DLY	2	ENCFF232TIW;ENCFF397EBT;	/files/ENCFF232TIW/@@download/ENCFF232TIW.bam;/files/ENCFF397EBT/@@download/ENCFF397EBT.bam;	1	ENCFF000RWM;	/files/ENCFF000RWM/@@download/ENCFF000RWM.bam;	1	ENCFF002DBE;	/files/ENCFF002DBE/@@download/ENCFF002DBE.bed.gz;	0			0			POLR2A
ENCODE2	ChIP-seq	tf	K562	POLR2A		yale	ENCSR000FAJ	2	ENCFF000YWV;ENCFF000YWW;	/files/ENCFF000YWV/@@download/ENCFF000YWV.bam;/files/ENCFF000YWW/@@download/ENCFF000YWW.bam;	2	ENCFF000YQT;ENCFF000YQU;	/files/ENCFF000YQT/@@download/ENCFF000YQT.bam;/files/ENCFF000YQU/@@download/ENCFF000YQU.bam;	1	ENCFF002CXR;	/files/ENCFF002CXR/@@download/ENCFF002CXR.bed.gz;	0			0			POLR2A
ENCODE2	ChIP-seq	tf	K562	POLR2A		stanford	ENCSR000EHL	2	ENCFF000YWP;ENCFF000YWR;	/files/ENCFF000YWP/@@download/ENCFF000YWP.bam;/files/ENCFF000YWR/@@download/ENCFF000YWR.bam;	2	ENCFF000YQO;ENCFF000YQP;	/files/ENCFF000YQO/@@download/ENCFF000YQO.bam;/files/ENCFF000YQP/@@download/ENCFF000YQP.bam;	1	ENCFF002CXQ;	/files/ENCFF002CXQ/@@download/ENCFF002CXQ.bed.gz;	0			0			POLR2A
ENCODE2	ChIP-seq	tf	K562	POLR2A		haib	ENCSR000BMR	2	ENCFF822HFC;ENCFF359UUS;	/files/ENCFF822HFC/@@download/ENCFF822HFC.bam;/files/ENCFF359UUS/@@download/ENCFF359UUS.bam;	2	ENCFF235CSW;ENCFF750MIM;	/files/ENCFF235CSW/@@download/ENCFF235CSW.bam;/files/ENCFF750MIM/@@download/ENCFF750MIM.bam;	1	ENCFF002CMI;	/files/ENCFF002CMI/@@download/ENCFF002CMI.bed.gz;	0			0			POLR2A
ENCODE2	ChIP-seq	tf	K562	POLR2AphosphoS2		stanford	ENCSR000EHF	2	ENCFF000YXJ;ENCFF000YXK;	/files/ENCFF000YXJ/@@download/ENCFF000YXJ.bam;/files/ENCFF000YXK/@@download/ENCFF000YXK.bam;	2	ENCFF000YQT;ENCFF000YQU;	/files/ENCFF000YQT/@@download/ENCFF000YQT.bam;/files/ENCFF000YQU/@@download/ENCFF000YQU.bam;	1	ENCFF002DDU;	/files/ENCFF002DDU/@@download/ENCFF002DDU.bed.gz;	0			0			POLR2A
ENCODE2	ChIP-seq	tf	K562	POLR2AphosphoS2		stanford	ENCSR000EGF	2	ENCFF263ZPM;ENCFF207UON;	/files/ENCFF263ZPM/@@download/ENCFF263ZPM.bam;/files/ENCFF207UON/@@download/ENCFF207UON.bam;	1	ENCFF710NTS;	/files/ENCFF710NTS/@@download/ENCFF710NTS.bam;	1	ENCFF296CNQ;	/files/ENCFF296CNQ/@@download/ENCFF296CNQ.bed.gz;	1	ENCFF470KPQ;	/files/ENCFF470KPQ/@@download/ENCFF470KPQ.bigWig;	1	ENCFF354XDX;	/files/ENCFF354XDX/@@download/ENCFF354XDX.bigWig;	POLR2A
ENCODE2	ChIP-seq	tf	K562	POLR2AphosphoS5		haib	ENCSR000BKR	2	ENCFF788MNU;ENCFF196OAS;	/files/ENCFF788MNU/@@download/ENCFF788MNU.bam;/files/ENCFF196OAS/@@download/ENCFF196OAS.bam;	2	ENCFF235CSW;ENCFF750MIM;	/files/ENCFF235CSW/@@download/ENCFF235CSW.bam;/files/ENCFF750MIM/@@download/ENCFF750MIM.bam;	1	ENCFF002CMH;	/files/ENCFF002CMH/@@download/ENCFF002CMH.bed.gz;	0			0			POLR2A
ENCODE2	ChIP-seq	tf	K562	POLR3A		hms	ENCSR000DOI	2	ENCFF000YYM;ENCFF000YYN;	/files/ENCFF000YYM/@@download/ENCFF000YYM.bam;/files/ENCFF000YYN/@@download/ENCFF000YYN.bam;	2	ENCFF000YQT;ENCFF000YQU;	/files/ENCFF000YQT/@@download/ENCFF000YQT.bam;/files/ENCFF000YQU/@@download/ENCFF000YQU.bam;	1	ENCFF002CXW;	/files/ENCFF002CXW/@@download/ENCFF002CXW.bed.gz;	0			0			POLR3A
ENCODE2	ChIP-seq	tf	K562	POLR3G		stanford	ENCSR000EHQ	2	ENCFF000YXP;ENCFF000YXQ;	/files/ENCFF000YXP/@@download/ENCFF000YXP.bam;/files/ENCFF000YXQ/@@download/ENCFF000YXQ.bam;	2	ENCFF000YQT;ENCFF000YQU;	/files/ENCFF000YQT/@@download/ENCFF000YQT.bam;/files/ENCFF000YQU/@@download/ENCFF000YQU.bam;	1	ENCFF002CXT;	/files/ENCFF002CXT/@@download/ENCFF002CXT.bed.gz;	0			0			POLR3G
ENCODE2	ChIP-seq	tf	K562	RAD21		haib	ENCSR000BKV	2	ENCFF330BAK;ENCFF084HTD;	/files/ENCFF330BAK/@@download/ENCFF330BAK.bam;/files/ENCFF084HTD/@@download/ENCFF084HTD.bam;	4	ENCFF000QEI;ENCFF000QEK;ENCFF000QEL;ENCFF000QEO;	/files/ENCFF000QEI/@@download/ENCFF000QEI.bam;/files/ENCFF000QEK/@@download/ENCFF000QEK.bam;/files/ENCFF000QEL/@@download/ENCFF000QEL.bam;/files/ENCFF000QEO/@@download/ENCFF000QEO.bam;	1	ENCFF002CMK;	/files/ENCFF002CMK/@@download/ENCFF002CMK.bed.gz;	0			0			RAD21
ENCODE2	ChIP-seq	tf	K562	RAD21		yale	ENCSR000FAD	2	ENCFF000YXW;ENCFF000YXX;	/files/ENCFF000YXW/@@download/ENCFF000YXW.bam;/files/ENCFF000YXX/@@download/ENCFF000YXX.bam;	2	ENCFF000YQT;ENCFF000YQU;	/files/ENCFF000YQT/@@download/ENCFF000YQT.bam;/files/ENCFF000YQU/@@download/ENCFF000YQU.bam;	1	ENCFF002CXU;	/files/ENCFF002CXU/@@download/ENCFF002CXU.bed.gz;	0			0			RAD21
ENCODE2	ChIP-seq	tf	K562	RBBP5		broad	ENCSR000AQI	2	ENCFF171ZUH;ENCFF821JKI;	/files/ENCFF171ZUH/@@download/ENCFF171ZUH.bam;/files/ENCFF821JKI/@@download/ENCFF821JKI.bam;	2	ENCFF574XYY;ENCFF245PJA;	/files/ENCFF574XYY/@@download/ENCFF574XYY.bam;/files/ENCFF245PJA/@@download/ENCFF245PJA.bam;	1	ENCFF002CEU;	/files/ENCFF002CEU/@@download/ENCFF002CEU.bed.gz;	0			0			RBBP5
ENCODE2	ChIP-seq	tf	K562	RCOR1		stanford	ENCSR000EGG	2	ENCFF407IDZ;ENCFF880QRW;	/files/ENCFF407IDZ/@@download/ENCFF407IDZ.bam;/files/ENCFF880QRW/@@download/ENCFF880QRW.bam;	1	ENCFF710NTS;	/files/ENCFF710NTS/@@download/ENCFF710NTS.bam;	1	ENCFF002CWK;	/files/ENCFF002CWK/@@download/ENCFF002CWK.bed.gz;	0			0			RCOR1
ENCODE2	ChIP-seq	tf	K562	RCOR1		stanford	ENCSR000EGC	2	ENCFF074CIT;ENCFF072HKU;	/files/ENCFF074CIT/@@download/ENCFF074CIT.bam;/files/ENCFF072HKU/@@download/ENCFF072HKU.bam;	1	ENCFF710NTS;	/files/ENCFF710NTS/@@download/ENCFF710NTS.bam;	1	ENCFF002CWJ;	/files/ENCFF002CWJ/@@download/ENCFF002CWJ.bed.gz;	0			0			RCOR1
ENCODE2	ChIP-seq	tf	K562	REST		haib	ENCSR000BMW	2	ENCFF520WAB;ENCFF294HHJ;	/files/ENCFF520WAB/@@download/ENCFF520WAB.bam;/files/ENCFF294HHJ/@@download/ENCFF294HHJ.bam;	2	ENCFF235CSW;ENCFF750MIM;	/files/ENCFF235CSW/@@download/ENCFF235CSW.bam;/files/ENCFF750MIM/@@download/ENCFF750MIM.bam;	1	ENCFF002CMF;	/files/ENCFF002CMF/@@download/ENCFF002CMF.bed.gz;	0			0			REST
ENCODE2	ChIP-seq	tf	K562	RFX5		stanford	ENCSR000EGO	2	ENCFF868YCY;ENCFF325VWA;	/files/ENCFF868YCY/@@download/ENCFF868YCY.bam;/files/ENCFF325VWA/@@download/ENCFF325VWA.bam;	1	ENCFF710NTS;	/files/ENCFF710NTS/@@download/ENCFF710NTS.bam;	1	ENCFF002CXV;	/files/ENCFF002CXV/@@download/ENCFF002CXV.bed.gz;	0			0			RFX5
ENCODE2	ChIP-seq	tf	K562	SAP30		broad	ENCSR000AQJ	2	ENCFF744YPG;ENCFF494MGM;	/files/ENCFF744YPG/@@download/ENCFF744YPG.bam;/files/ENCFF494MGM/@@download/ENCFF494MGM.bam;	2	ENCFF574XYY;ENCFF245PJA;	/files/ENCFF574XYY/@@download/ENCFF574XYY.bam;/files/ENCFF245PJA/@@download/ENCFF245PJA.bam;	1	ENCFF002CEV;	/files/ENCFF002CEV/@@download/ENCFF002CEV.bed.gz;	0			0			SAP30
ENCODE2	ChIP-seq	tf	K562	SETDB1		usc	ENCSR000EWI	2	ENCFF000YYX;ENCFF000YYY;	/files/ENCFF000YYX/@@download/ENCFF000YYX.bam;/files/ENCFF000YYY/@@download/ENCFF000YYY.bam;	1	ENCFF051ZZR;	/files/ENCFF051ZZR/@@download/ENCFF051ZZR.bam;	1	ENCFF002CXY;	/files/ENCFF002CXY/@@download/ENCFF002CXY.bed.gz;	0			0			SETDB1
ENCODE2	ChIP-seq	tf	K562	SETDB1		usc	ENCSR000EWD	2	ENCFF000YYQ;ENCFF000YYT;	/files/ENCFF000YYQ/@@download/ENCFF000YYQ.bam;/files/ENCFF000YYT/@@download/ENCFF000YYT.bam;	1	ENCFF051ZZR;	/files/ENCFF051ZZR/@@download/ENCFF051ZZR.bam;	1	ENCFF002CXX;	/files/ENCFF002CXX/@@download/ENCFF002CXX.bed.gz;	0			0			SETDB1
ENCODE2	ChIP-seq	tf	K562	SIN3A		haib	ENCSR000BLR	2	ENCFF154ZWB;ENCFF696ANF;	/files/ENCFF154ZWB/@@download/ENCFF154ZWB.bam;/files/ENCFF696ANF/@@download/ENCFF696ANF.bam;	2	ENCFF235CSW;ENCFF750MIM;	/files/ENCFF235CSW/@@download/ENCFF235CSW.bam;/files/ENCFF750MIM/@@download/ENCFF750MIM.bam;	1	ENCFF002CML;	/files/ENCFF002CML/@@download/ENCFF002CML.bed.gz;	0			0			SIN3A
ENCODE2	ChIP-seq	tf	K562	SIRT6		hms	ENCSR000DOH	2	ENCFF000YZD;ENCFF000YZE;	/files/ENCFF000YZD/@@download/ENCFF000YZD.bam;/files/ENCFF000YZE/@@download/ENCFF000YZE.bam;	2	ENCFF000YQT;ENCFF000YQU;	/files/ENCFF000YQT/@@download/ENCFF000YQT.bam;/files/ENCFF000YQU/@@download/ENCFF000YQU.bam;	1	ENCFF002CXZ;	/files/ENCFF002CXZ/@@download/ENCFF002CXZ.bed.gz;	0			0			SIRT6
ENCODE2	ChIP-seq	tf	K562	SIX5		haib	ENCSR000BGX	2	ENCFF000QFT;ENCFF000QFU;	/files/ENCFF000QFT/@@download/ENCFF000QFT.bam;/files/ENCFF000QFU/@@download/ENCFF000QFU.bam;	4	ENCFF000QEI;ENCFF000QEK;ENCFF000QEL;ENCFF000QEO;	/files/ENCFF000QEI/@@download/ENCFF000QEI.bam;/files/ENCFF000QEK/@@download/ENCFF000QEK.bam;/files/ENCFF000QEL/@@download/ENCFF000QEL.bam;/files/ENCFF000QEO/@@download/ENCFF000QEO.bam;	1	ENCFF002CMM;	/files/ENCFF002CMM/@@download/ENCFF002CMM.bed.gz;	0			0			SIX5
ENCODE2	ChIP-seq	tf	K562	SMARCA4		stanford	ENCSR000EHO	2	ENCFF000YGY;ENCFF000YGZ;	/files/ENCFF000YGY/@@download/ENCFF000YGY.bam;/files/ENCFF000YGZ/@@download/ENCFF000YGZ.bam;	2	ENCFF000YQO;ENCFF000YQP;	/files/ENCFF000YQO/@@download/ENCFF000YQO.bam;/files/ENCFF000YQP/@@download/ENCFF000YQP.bam;	1	ENCFF002CVT;	/files/ENCFF002CVT/@@download/ENCFF002CVT.bed.gz;	0			0			SMARCA4
ENCODE2	ChIP-seq	tf	K562	SMARCB1		stanford	ENCSR000EHN	2	ENCFF000YPV;ENCFF000YPY;	/files/ENCFF000YPV/@@download/ENCFF000YPV.bam;/files/ENCFF000YPY/@@download/ENCFF000YPY.bam;	2	ENCFF000YQO;ENCFF000YQP;	/files/ENCFF000YQO/@@download/ENCFF000YQO.bam;/files/ENCFF000YQP/@@download/ENCFF000YQP.bam;	1	ENCFF002CWU;	/files/ENCFF002CWU/@@download/ENCFF002CWU.bed.gz;	0			0			SMARCB1
ENCODE2	ChIP-seq	tf	K562	SMC3		stanford	ENCSR000EGW	2	ENCFF359UWD;ENCFF845WVY;	/files/ENCFF359UWD/@@download/ENCFF359UWD.bam;/files/ENCFF845WVY/@@download/ENCFF845WVY.bam;	1	ENCFF710NTS;	/files/ENCFF710NTS/@@download/ENCFF710NTS.bam;	1	ENCFF002CYA;	/files/ENCFF002CYA/@@download/ENCFF002CYA.bed.gz;	0			0			SMC3
ENCODE2	ChIP-seq	tf	K562	SP1		haib	ENCSR000BKO	2	ENCFF593LCA;ENCFF515QZM;	/files/ENCFF593LCA/@@download/ENCFF593LCA.bam;/files/ENCFF515QZM/@@download/ENCFF515QZM.bam;	2	ENCFF235CSW;ENCFF750MIM;	/files/ENCFF235CSW/@@download/ENCFF235CSW.bam;/files/ENCFF750MIM/@@download/ENCFF750MIM.bam;	1	ENCFF002CMN;	/files/ENCFF002CMN/@@download/ENCFF002CMN.bed.gz;	0			0			SP1
ENCODE2	ChIP-seq	tf	K562	SP2		haib	ENCSR000BNL	2	ENCFF153ANI;ENCFF156KFV;	/files/ENCFF153ANI/@@download/ENCFF153ANI.bam;/files/ENCFF156KFV/@@download/ENCFF156KFV.bam;	4	ENCFF000QEI;ENCFF000QEK;ENCFF000QEL;ENCFF000QEO;	/files/ENCFF000QEI/@@download/ENCFF000QEI.bam;/files/ENCFF000QEK/@@download/ENCFF000QEK.bam;/files/ENCFF000QEL/@@download/ENCFF000QEL.bam;/files/ENCFF000QEO/@@download/ENCFF000QEO.bam;	1	ENCFF002CMO;	/files/ENCFF002CMO/@@download/ENCFF002CMO.bed.gz;	0			0			SP2
ENCODE2	ChIP-seq	tf	K562	SPI1		haib	ENCSR000BGW	2	ENCFF000QDR;ENCFF000QDU;	/files/ENCFF000QDR/@@download/ENCFF000QDR.bam;/files/ENCFF000QDU/@@download/ENCFF000QDU.bam;	4	ENCFF000QEI;ENCFF000QEK;ENCFF000QEL;ENCFF000QEO;	/files/ENCFF000QEI/@@download/ENCFF000QEI.bam;/files/ENCFF000QEK/@@download/ENCFF000QEK.bam;/files/ENCFF000QEL/@@download/ENCFF000QEL.bam;/files/ENCFF000QEO/@@download/ENCFF000QEO.bam;	1	ENCFF002CMJ;	/files/ENCFF002CMJ/@@download/ENCFF002CMJ.bed.gz;	0			0			SPI1
ENCODE2	ChIP-seq	tf	K562	SRF		haib	ENCSR000BLK	2	ENCFF150DRD;ENCFF835KEE;	/files/ENCFF150DRD/@@download/ENCFF150DRD.bam;/files/ENCFF835KEE/@@download/ENCFF835KEE.bam;	2	ENCFF235CSW;ENCFF750MIM;	/files/ENCFF235CSW/@@download/ENCFF235CSW.bam;/files/ENCFF750MIM/@@download/ENCFF750MIM.bam;	1	ENCFF002CMP;	/files/ENCFF002CMP/@@download/ENCFF002CMP.bed.gz;	0			0			SRF
ENCODE2	ChIP-seq	tf	K562	STAT5A		haib	ENCSR000BRR	2	ENCFF448TVU;ENCFF711QEM;	/files/ENCFF448TVU/@@download/ENCFF448TVU.bam;/files/ENCFF711QEM/@@download/ENCFF711QEM.bam;	4	ENCFF421LCN;ENCFF307FDV;ENCFF727JYL;ENCFF522HDC;	/files/ENCFF421LCN/@@download/ENCFF421LCN.bam;/files/ENCFF307FDV/@@download/ENCFF307FDV.bam;/files/ENCFF727JYL/@@download/ENCFF727JYL.bam;/files/ENCFF522HDC/@@download/ENCFF522HDC.bam;	1	ENCFF002CMQ;	/files/ENCFF002CMQ/@@download/ENCFF002CMQ.bed.gz;	0			0			STAT5A
ENCODE2	ChIP-seq	tf	K562	TAF1		haib	ENCSR000BKS	2	ENCFF278YTL;ENCFF077WPD;	/files/ENCFF278YTL/@@download/ENCFF278YTL.bam;/files/ENCFF077WPD/@@download/ENCFF077WPD.bam;	2	ENCFF235CSW;ENCFF750MIM;	/files/ENCFF235CSW/@@download/ENCFF235CSW.bam;/files/ENCFF750MIM/@@download/ENCFF750MIM.bam;	1	ENCFF002CMR;	/files/ENCFF002CMR/@@download/ENCFF002CMR.bed.gz;	0			0			TAF1
ENCODE2	ChIP-seq	tf	K562	TAF7		haib	ENCSR000BNM	2	ENCFF335FQW;ENCFF085YNW;	/files/ENCFF335FQW/@@download/ENCFF335FQW.bam;/files/ENCFF085YNW/@@download/ENCFF085YNW.bam;	2	ENCFF235CSW;ENCFF750MIM;	/files/ENCFF235CSW/@@download/ENCFF235CSW.bam;/files/ENCFF750MIM/@@download/ENCFF750MIM.bam;	1	ENCFF002CMS;	/files/ENCFF002CMS/@@download/ENCFF002CMS.bed.gz;	0			0			TAF7
ENCODE2	ChIP-seq	tf	K562	TAL1		stanford	ENCSR000EHB	2	ENCFF000ZAT;ENCFF000ZAU;	/files/ENCFF000ZAT/@@download/ENCFF000ZAT.bam;/files/ENCFF000ZAU/@@download/ENCFF000ZAU.bam;	2	ENCFF000YQO;ENCFF000YQP;	/files/ENCFF000YQO/@@download/ENCFF000YQO.bam;/files/ENCFF000YQP/@@download/ENCFF000YQP.bam;	1	ENCFF002CYH;	/files/ENCFF002CYH/@@download/ENCFF002CYH.bed.gz;	0			0			TAL1
ENCODE2	ChIP-seq	tf	K562	TBL1XR1		stanford	ENCSR000EGB	2	ENCFF232HND;ENCFF375HMX;	/files/ENCFF232HND/@@download/ENCFF232HND.bam;/files/ENCFF375HMX/@@download/ENCFF375HMX.bam;	1	ENCFF710NTS;	/files/ENCFF710NTS/@@download/ENCFF710NTS.bam;	1	ENCFF626MVT;	/files/ENCFF626MVT/@@download/ENCFF626MVT.bed.gz;	1	ENCFF477JYV;	/files/ENCFF477JYV/@@download/ENCFF477JYV.bigWig;	1	ENCFF563ATS;	/files/ENCFF563ATS/@@download/ENCFF563ATS.bigWig;	TBL1XR1
ENCODE2	ChIP-seq	tf	K562	TBL1XR1		stanford	ENCSR000EGA	2	ENCFF645ZSW;ENCFF676WXJ;	/files/ENCFF645ZSW/@@download/ENCFF645ZSW.bam;/files/ENCFF676WXJ/@@download/ENCFF676WXJ.bam;	1	ENCFF710NTS;	/files/ENCFF710NTS/@@download/ENCFF710NTS.bam;	1	ENCFF048OBR;	/files/ENCFF048OBR/@@download/ENCFF048OBR.bed.gz;	1	ENCFF912CSE;	/files/ENCFF912CSE/@@download/ENCFF912CSE.bigWig;	1	ENCFF350TPD;	/files/ENCFF350TPD/@@download/ENCFF350TPD.bigWig;	TBL1XR1
ENCODE2	ChIP-seq	tf	K562	TBP		stanford	ENCSR000EHA	2	ENCFF000ZBN;ENCFF000ZBP;	/files/ENCFF000ZBN/@@download/ENCFF000ZBN.bam;/files/ENCFF000ZBP/@@download/ENCFF000ZBP.bam;	2	ENCFF000YQO;ENCFF000YQP;	/files/ENCFF000YQO/@@download/ENCFF000YQO.bam;/files/ENCFF000YQP/@@download/ENCFF000YQP.bam;	1	ENCFF002CYK;	/files/ENCFF002CYK/@@download/ENCFF002CYK.bed.gz;	0			0			TBP
ENCODE2	ChIP-seq	tf	K562	TEAD4		haib	ENCSR000BRK	2	ENCFF386SKS;ENCFF455XOX;	/files/ENCFF386SKS/@@download/ENCFF386SKS.bam;/files/ENCFF455XOX/@@download/ENCFF455XOX.bam;	4	ENCFF421LCN;ENCFF307FDV;ENCFF727JYL;ENCFF522HDC;	/files/ENCFF421LCN/@@download/ENCFF421LCN.bam;/files/ENCFF307FDV/@@download/ENCFF307FDV.bam;/files/ENCFF727JYL/@@download/ENCFF727JYL.bam;/files/ENCFF522HDC/@@download/ENCFF522HDC.bam;	1	ENCFF002CMT;	/files/ENCFF002CMT/@@download/ENCFF002CMT.bed.gz;	0			0			TEAD4
ENCODE2	ChIP-seq	tf	K562	THAP1		haib	ENCSR000BNN	2	ENCFF132LHA;ENCFF670GGQ;	/files/ENCFF132LHA/@@download/ENCFF132LHA.bam;/files/ENCFF670GGQ/@@download/ENCFF670GGQ.bam;	2	ENCFF235CSW;ENCFF750MIM;	/files/ENCFF235CSW/@@download/ENCFF235CSW.bam;/files/ENCFF750MIM/@@download/ENCFF750MIM.bam;	1	ENCFF002CMU;	/files/ENCFF002CMU/@@download/ENCFF002CMU.bed.gz;	0			0			THAP1
ENCODE2	ChIP-seq	tf	K562	TRIM28		haib	ENCSR000BRW	2	ENCFF482NNF;ENCFF275STF;	/files/ENCFF482NNF/@@download/ENCFF482NNF.bam;/files/ENCFF275STF/@@download/ENCFF275STF.bam;	4	ENCFF421LCN;ENCFF307FDV;ENCFF727JYL;ENCFF522HDC;	/files/ENCFF421LCN/@@download/ENCFF421LCN.bam;/files/ENCFF307FDV/@@download/ENCFF307FDV.bam;/files/ENCFF727JYL/@@download/ENCFF727JYL.bam;/files/ENCFF522HDC/@@download/ENCFF522HDC.bam;	1	ENCFF858QMI;	/files/ENCFF858QMI/@@download/ENCFF858QMI.bed.gz;	1	ENCFF679RWO;	/files/ENCFF679RWO/@@download/ENCFF679RWO.bigWig;	1	ENCFF447SUC;	/files/ENCFF447SUC/@@download/ENCFF447SUC.bigWig;	TRIM28
ENCODE2	ChIP-seq	tf	K562	TRIM28		usc	ENCSR000EVY	2	ENCFF282OJT;ENCFF997OPU;	/files/ENCFF282OJT/@@download/ENCFF282OJT.bam;/files/ENCFF997OPU/@@download/ENCFF997OPU.bam;	1	ENCFF051ZZR;	/files/ENCFF051ZZR/@@download/ENCFF051ZZR.bam;	1	ENCFF591BIT;	/files/ENCFF591BIT/@@download/ENCFF591BIT.bed.gz;	1	ENCFF974EHC;	/files/ENCFF974EHC/@@download/ENCFF974EHC.bigWig;	1	ENCFF910BQM;	/files/ENCFF910BQM/@@download/ENCFF910BQM.bigWig;	TRIM28
ENCODE2	ChIP-seq	tf	K562	UBTF		stanford	ENCSR000EFW	2	ENCFF000ZCF;ENCFF000ZCG;	/files/ENCFF000ZCF/@@download/ENCFF000ZCF.bam;/files/ENCFF000ZCG/@@download/ENCFF000ZCG.bam;	2	ENCFF000YQO;ENCFF000YQP;	/files/ENCFF000YQO/@@download/ENCFF000YQO.bam;/files/ENCFF000YQP/@@download/ENCFF000YQP.bam;	1	ENCFF002CYN;	/files/ENCFF002CYN/@@download/ENCFF002CYN.bed.gz;	0			0			UBTF
ENCODE2	ChIP-seq	tf	K562	UBTF		stanford	ENCSR000EFZ	2	ENCFF000ZCW;ENCFF000ZCX;	/files/ENCFF000ZCW/@@download/ENCFF000ZCW.bam;/files/ENCFF000ZCX/@@download/ENCFF000ZCX.bam;	2	ENCFF000YQO;ENCFF000YQP;	/files/ENCFF000YQO/@@download/ENCFF000YQO.bam;/files/ENCFF000YQP/@@download/ENCFF000YQP.bam;	1	ENCFF002CYO;	/files/ENCFF002CYO/@@download/ENCFF002CYO.bed.gz;	0			0			UBTF
ENCODE2	ChIP-seq	tf	K562	USF1		haib	ENCSR000BKT	2	ENCFF318WJA;ENCFF528NQV;	/files/ENCFF318WJA/@@download/ENCFF318WJA.bam;/files/ENCFF528NQV/@@download/ENCFF528NQV.bam;	2	ENCFF235CSW;ENCFF750MIM;	/files/ENCFF235CSW/@@download/ENCFF235CSW.bam;/files/ENCFF750MIM/@@download/ENCFF750MIM.bam;	1	ENCFF002CMV;	/files/ENCFF002CMV/@@download/ENCFF002CMV.bed.gz;	0			0			USF1
ENCODE2	ChIP-seq	tf	K562	USF2		stanford	ENCSR000EHG	2	ENCFF842LBP;ENCFF851ZZA;	/files/ENCFF842LBP/@@download/ENCFF842LBP.bam;/files/ENCFF851ZZA/@@download/ENCFF851ZZA.bam;	1	ENCFF710NTS;	/files/ENCFF710NTS/@@download/ENCFF710NTS.bam;	1	ENCFF002CYP;	/files/ENCFF002CYP/@@download/ENCFF002CYP.bed.gz;	0			0			USF2
ENCODE2	ChIP-seq	tf	K562	YY1		haib	ENCSR000BKU	2	ENCFF374QJL;ENCFF974OCA;	/files/ENCFF374QJL/@@download/ENCFF374QJL.bam;/files/ENCFF974OCA/@@download/ENCFF974OCA.bam;	2	ENCFF235CSW;ENCFF750MIM;	/files/ENCFF235CSW/@@download/ENCFF235CSW.bam;/files/ENCFF750MIM/@@download/ENCFF750MIM.bam;	1	ENCFF002CMW;	/files/ENCFF002CMW/@@download/ENCFF002CMW.bed.gz;	0			0			YY1
ENCODE2	ChIP-seq	tf	K562	YY1		haib	ENCSR000BMH	2	ENCFF189XLI;ENCFF872BSD;	/files/ENCFF189XLI/@@download/ENCFF189XLI.bam;/files/ENCFF872BSD/@@download/ENCFF872BSD.bam;	4	ENCFF000QEI;ENCFF000QEK;ENCFF000QEL;ENCFF000QEO;	/files/ENCFF000QEI/@@download/ENCFF000QEI.bam;/files/ENCFF000QEK/@@download/ENCFF000QEK.bam;/files/ENCFF000QEL/@@download/ENCFF000QEL.bam;/files/ENCFF000QEO/@@download/ENCFF000QEO.bam;	1	ENCFF002CMX;	/files/ENCFF002CMX/@@download/ENCFF002CMX.bed.gz;	0			0			YY1
ENCODE2	ChIP-seq	tf	K562	YY1		usc	ENCSR000EWF	2	ENCFF000ZDN;ENCFF000ZDO;	/files/ENCFF000ZDN/@@download/ENCFF000ZDN.bam;/files/ENCFF000ZDO/@@download/ENCFF000ZDO.bam;	1	ENCFF051ZZR;	/files/ENCFF051ZZR/@@download/ENCFF051ZZR.bam;	1	ENCFF002CYQ;	/files/ENCFF002CYQ/@@download/ENCFF002CYQ.bed.gz;	0			0			YY1
ENCODE2	ChIP-seq	tf	K562	ZBTB33		haib	ENCSR000BKF	2	ENCFF274SHE;ENCFF236ZAA;	/files/ENCFF274SHE/@@download/ENCFF274SHE.bam;/files/ENCFF236ZAA/@@download/ENCFF236ZAA.bam;	2	ENCFF235CSW;ENCFF750MIM;	/files/ENCFF235CSW/@@download/ENCFF235CSW.bam;/files/ENCFF750MIM/@@download/ENCFF750MIM.bam;	1	ENCFF002CMY;	/files/ENCFF002CMY/@@download/ENCFF002CMY.bed.gz;	0			0			ZBTB33
ENCODE2	ChIP-seq	tf	K562	ZBTB7A		haib	ENCSR000BME	2	ENCFF859KGS;ENCFF920CCJ;	/files/ENCFF859KGS/@@download/ENCFF859KGS.bam;/files/ENCFF920CCJ/@@download/ENCFF920CCJ.bam;	2	ENCFF235CSW;ENCFF750MIM;	/files/ENCFF235CSW/@@download/ENCFF235CSW.bam;/files/ENCFF750MIM/@@download/ENCFF750MIM.bam;	1	ENCFF706ISJ;	/files/ENCFF706ISJ/@@download/ENCFF706ISJ.bed.gz;	1	ENCFF415GBQ;	/files/ENCFF415GBQ/@@download/ENCFF415GBQ.bigWig;	1	ENCFF457PSO;	/files/ENCFF457PSO/@@download/ENCFF457PSO.bigWig;	ZBTB7A
ENCODE2	ChIP-seq	tf	K562	ZNF143		stanford	ENCSR000EGP	2	ENCFF872IPB;ENCFF347FTA;	/files/ENCFF872IPB/@@download/ENCFF872IPB.bam;/files/ENCFF347FTA/@@download/ENCFF347FTA.bam;	1	ENCFF710NTS;	/files/ENCFF710NTS/@@download/ENCFF710NTS.bam;	1	ENCFF002CYR;	/files/ENCFF002CYR/@@download/ENCFF002CYR.bed.gz;	0			0			ZNF143
ENCODE2	ChIP-seq	tf	K562	ZNF263		usc	ENCSR000EWN	2	ENCFF000ZEF;ENCFF000ZEG;	/files/ENCFF000ZEF/@@download/ENCFF000ZEF.bam;/files/ENCFF000ZEG/@@download/ENCFF000ZEG.bam;	1	ENCFF051ZZR;	/files/ENCFF051ZZR/@@download/ENCFF051ZZR.bam;	1	ENCFF002CYS;	/files/ENCFF002CYS/@@download/ENCFF002CYS.bed.gz;	0			0			ZNF263
ENCODE2	ChIP-seq	tf	K562	ZNF274		usc	ENCSR000EVX	2	ENCFF000ZEP;ENCFF000ZEQ;	/files/ENCFF000ZEP/@@download/ENCFF000ZEP.bam;/files/ENCFF000ZEQ/@@download/ENCFF000ZEQ.bam;	1	ENCFF051ZZR;	/files/ENCFF051ZZR/@@download/ENCFF051ZZR.bam;	1	ENCFF002CYU;	/files/ENCFF002CYU/@@download/ENCFF002CYU.bed.gz;	0			0			ZNF274
ENCODE2	ChIP-seq	tf	K562	ZNF274		usc	ENCSR000EWE	2	ENCFF000ZEL;ENCFF000ZEM;	/files/ENCFF000ZEL/@@download/ENCFF000ZEL.bam;/files/ENCFF000ZEM/@@download/ENCFF000ZEM.bam;	1	ENCFF051ZZR;	/files/ENCFF051ZZR/@@download/ENCFF051ZZR.bam;	1	ENCFF002CYT;	/files/ENCFF002CYT/@@download/ENCFF002CYT.bed.gz;	0			0			ZNF274
ENCODE3	ChIP-seq	tf	GM12878	CBFB		haib	ENCSR860UHK	2	ENCFF748DIW;ENCFF328CQA;	/files/ENCFF748DIW/@@download/ENCFF748DIW.bam;/files/ENCFF328CQA/@@download/ENCFF328CQA.bam;	1	ENCFF445QVI;	/files/ENCFF445QVI/@@download/ENCFF445QVI.bam;	1	ENCFF809BIO;	/files/ENCFF809BIO/@@download/ENCFF809BIO.bed.gz;	1	ENCFF295FCL;	/files/ENCFF295FCL/@@download/ENCFF295FCL.bigWig;	1	ENCFF327KPH;	/files/ENCFF327KPH/@@download/ENCFF327KPH.bigWig;	CBFB
ENCODE3	ChIP-seq	tf	GM12878	CBX5		haib	ENCSR372GIN	2	ENCFF697EBC;ENCFF092VSU;	/files/ENCFF697EBC/@@download/ENCFF697EBC.bam;/files/ENCFF092VSU/@@download/ENCFF092VSU.bam;	3	ENCFF508HCX;ENCFF777FIV;ENCFF513ZBH;	/files/ENCFF508HCX/@@download/ENCFF508HCX.bam;/files/ENCFF777FIV/@@download/ENCFF777FIV.bam;/files/ENCFF513ZBH/@@download/ENCFF513ZBH.bam;	1	ENCFF420YHY;	/files/ENCFF420YHY/@@download/ENCFF420YHY.bed.gz;	1	ENCFF974AWJ;	/files/ENCFF974AWJ/@@download/ENCFF974AWJ.bigWig;	1	ENCFF442AII;	/files/ENCFF442AII/@@download/ENCFF442AII.bigWig;	CBX5
ENCODE3	ChIP-seq	tf	GM12878	CEBPB		stanford	ENCSR681NOM	2	ENCFF573GQJ;ENCFF707LIB;	/files/ENCFF573GQJ/@@download/ENCFF573GQJ.bam;/files/ENCFF707LIB/@@download/ENCFF707LIB.bam;	2	ENCFF849LYY;ENCFF426WJH;	/files/ENCFF849LYY/@@download/ENCFF849LYY.bam;/files/ENCFF426WJH/@@download/ENCFF426WJH.bam;	1	ENCFF340TLG;	/files/ENCFF340TLG/@@download/ENCFF340TLG.bed.gz;	1	ENCFF700KMG;	/files/ENCFF700KMG/@@download/ENCFF700KMG.bigWig;	1	ENCFF384EQL;	/files/ENCFF384EQL/@@download/ENCFF384EQL.bigWig;	CEBPB
ENCODE3	ChIP-seq	tf	GM12878	CEBPZ		stanford	ENCSR347NOB	2	ENCFF634ELX;ENCFF464GJM;	/files/ENCFF634ELX/@@download/ENCFF634ELX.bam;/files/ENCFF464GJM/@@download/ENCFF464GJM.bam;	2	ENCFF849LYY;ENCFF426WJH;	/files/ENCFF849LYY/@@download/ENCFF849LYY.bam;/files/ENCFF426WJH/@@download/ENCFF426WJH.bam;	1	ENCFF992ABC;	/files/ENCFF992ABC/@@download/ENCFF992ABC.bed.gz;	1	ENCFF451RMK;	/files/ENCFF451RMK/@@download/ENCFF451RMK.bigWig;	1	ENCFF183UMP;	/files/ENCFF183UMP/@@download/ENCFF183UMP.bigWig;	CEBPZ
ENCODE3	ChIP-seq	tf	GM12878	EED		haib	ENCSR199WXF	2	ENCFF262KHM;ENCFF437VCI;	/files/ENCFF262KHM/@@download/ENCFF262KHM.bam;/files/ENCFF437VCI/@@download/ENCFF437VCI.bam;	1	ENCFF935ZWS;	/files/ENCFF935ZWS/@@download/ENCFF935ZWS.bam;	1	ENCFF515PNJ;	/files/ENCFF515PNJ/@@download/ENCFF515PNJ.bed.gz;	1	ENCFF122XQS;	/files/ENCFF122XQS/@@download/ENCFF122XQS.bigWig;	1	ENCFF758PJS;	/files/ENCFF758PJS/@@download/ENCFF758PJS.bigWig;	EED
ENCODE3	ChIP-seq	tf	GM12878	ETV6		haib	ENCSR626VUC	2	ENCFF209SJM;ENCFF901ETI;	/files/ENCFF209SJM/@@download/ENCFF209SJM.bam;/files/ENCFF901ETI/@@download/ENCFF901ETI.bam;	2	ENCFF223KCT;ENCFF787RYL;	/files/ENCFF223KCT/@@download/ENCFF223KCT.bam;/files/ENCFF787RYL/@@download/ENCFF787RYL.bam;	1	ENCFF191HSP;	/files/ENCFF191HSP/@@download/ENCFF191HSP.bed.gz;	1	ENCFF762OJJ;	/files/ENCFF762OJJ/@@download/ENCFF762OJJ.bigWig;	1	ENCFF486PYA;	/files/ENCFF486PYA/@@download/ENCFF486PYA.bigWig;	ETV6
ENCODE3	ChIP-seq	tf	GM12878	ETV6		stanford	ENCSR597VGC	2	ENCFF481EUA;ENCFF102NUJ;	/files/ENCFF481EUA/@@download/ENCFF481EUA.bam;/files/ENCFF102NUJ/@@download/ENCFF102NUJ.bam;	2	ENCFF287SKW;ENCFF941TZZ;	/files/ENCFF287SKW/@@download/ENCFF287SKW.bam;/files/ENCFF941TZZ/@@download/ENCFF941TZZ.bam;	1	ENCFF766EDU;	/files/ENCFF766EDU/@@download/ENCFF766EDU.bed.gz;	1	ENCFF336ZDO;	/files/ENCFF336ZDO/@@download/ENCFF336ZDO.bigWig;	1	ENCFF377GCQ;	/files/ENCFF377GCQ/@@download/ENCFF377GCQ.bigWig;	ETV6
ENCODE3	ChIP-seq	tf	GM12878	GABPA		haib	ENCSR331HPA	2	ENCFF249FIH;ENCFF019XCK;	/files/ENCFF249FIH/@@download/ENCFF249FIH.bam;/files/ENCFF019XCK/@@download/ENCFF019XCK.bam;	3	ENCFF508HCX;ENCFF777FIV;ENCFF513ZBH;	/files/ENCFF508HCX/@@download/ENCFF508HCX.bam;/files/ENCFF777FIV/@@download/ENCFF777FIV.bam;/files/ENCFF513ZBH/@@download/ENCFF513ZBH.bam;	1	ENCFF116EXQ;	/files/ENCFF116EXQ/@@download/ENCFF116EXQ.bed.gz;	1	ENCFF043TMW;	/files/ENCFF043TMW/@@download/ENCFF043TMW.bigWig;	1	ENCFF529FLT;	/files/ENCFF529FLT/@@download/ENCFF529FLT.bigWig;	GABPA
ENCODE3	ChIP-seq	tf	GM12878	HCFC1		stanford	ENCSR514VAY	2	ENCFF319QTJ;ENCFF370WJQ;	/files/ENCFF319QTJ/@@download/ENCFF319QTJ.bam;/files/ENCFF370WJQ/@@download/ENCFF370WJQ.bam;	2	ENCFF849LYY;ENCFF426WJH;	/files/ENCFF849LYY/@@download/ENCFF849LYY.bam;/files/ENCFF426WJH/@@download/ENCFF426WJH.bam;	1	ENCFF089XQG;	/files/ENCFF089XQG/@@download/ENCFF089XQG.bed.gz;	1	ENCFF202BJI;	/files/ENCFF202BJI/@@download/ENCFF202BJI.bigWig;	1	ENCFF686ASL;	/files/ENCFF686ASL/@@download/ENCFF686ASL.bigWig;	HCFC1
ENCODE3	ChIP-seq	tf	GM12878	HDGF		stanford	ENCSR145XQO	2	ENCFF746YDX;ENCFF330CTW;	/files/ENCFF746YDX/@@download/ENCFF746YDX.bam;/files/ENCFF330CTW/@@download/ENCFF330CTW.bam;	2	ENCFF287SKW;ENCFF941TZZ;	/files/ENCFF287SKW/@@download/ENCFF287SKW.bam;/files/ENCFF941TZZ/@@download/ENCFF941TZZ.bam;	1	ENCFF935HIG;	/files/ENCFF935HIG/@@download/ENCFF935HIG.bed.gz;	1	ENCFF498EIR;	/files/ENCFF498EIR/@@download/ENCFF498EIR.bigWig;	1	ENCFF303UTJ;	/files/ENCFF303UTJ/@@download/ENCFF303UTJ.bigWig;	HDGF
ENCODE3	ChIP-seq	tf	GM12878	IKZF1		stanford	ENCSR874AFU	2	ENCFF736UXD;ENCFF648SPM;	/files/ENCFF736UXD/@@download/ENCFF736UXD.bam;/files/ENCFF648SPM/@@download/ENCFF648SPM.bam;	2	ENCFF901CND;ENCFF592WAL;	/files/ENCFF901CND/@@download/ENCFF901CND.bam;/files/ENCFF592WAL/@@download/ENCFF592WAL.bam;	1	ENCFF229YSW;	/files/ENCFF229YSW/@@download/ENCFF229YSW.bed.gz;	1	ENCFF715PTE;	/files/ENCFF715PTE/@@download/ENCFF715PTE.bigWig;	1	ENCFF576UWV;	/files/ENCFF576UWV/@@download/ENCFF576UWV.bigWig;	IKZF1
ENCODE3	ChIP-seq	tf	GM12878	IRF3		stanford	ENCSR408JQO	2	ENCFF327BYF;ENCFF288FXI;	/files/ENCFF327BYF/@@download/ENCFF327BYF.bam;/files/ENCFF288FXI/@@download/ENCFF288FXI.bam;	2	ENCFF287SKW;ENCFF941TZZ;	/files/ENCFF287SKW/@@download/ENCFF287SKW.bam;/files/ENCFF941TZZ/@@download/ENCFF941TZZ.bam;	1	ENCFF103BPB;	/files/ENCFF103BPB/@@download/ENCFF103BPB.bed.gz;	1	ENCFF076JXG;	/files/ENCFF076JXG/@@download/ENCFF076JXG.bigWig;	1	ENCFF785IFK;	/files/ENCFF785IFK/@@download/ENCFF785IFK.bigWig;	IRF3
ENCODE3	ChIP-seq	tf	GM12878	JUNB		haib	ENCSR897MMC	2	ENCFF415ELX;ENCFF273TMW;	/files/ENCFF415ELX/@@download/ENCFF415ELX.bam;/files/ENCFF273TMW/@@download/ENCFF273TMW.bam;	1	ENCFF313NWV;	/files/ENCFF313NWV/@@download/ENCFF313NWV.bam;	1	ENCFF939TZS;	/files/ENCFF939TZS/@@download/ENCFF939TZS.bed.gz;	1	ENCFF435WMH;	/files/ENCFF435WMH/@@download/ENCFF435WMH.bigWig;	1	ENCFF278JRW;	/files/ENCFF278JRW/@@download/ENCFF278JRW.bigWig;	JUNB
ENCODE3	ChIP-seq	tf	GM12878	MLLT1		stanford	ENCSR552XSN	2	ENCFF069GGB;ENCFF076TDR;	/files/ENCFF069GGB/@@download/ENCFF069GGB.bam;/files/ENCFF076TDR/@@download/ENCFF076TDR.bam;	2	ENCFF287SKW;ENCFF941TZZ;	/files/ENCFF287SKW/@@download/ENCFF287SKW.bam;/files/ENCFF941TZZ/@@download/ENCFF941TZZ.bam;	1	ENCFF881VZH;	/files/ENCFF881VZH/@@download/ENCFF881VZH.bed.gz;	1	ENCFF796WLJ;	/files/ENCFF796WLJ/@@download/ENCFF796WLJ.bigWig;	1	ENCFF319DUB;	/files/ENCFF319DUB/@@download/ENCFF319DUB.bigWig;	MLLT1
ENCODE3	ChIP-seq	tf	GM12878	MTA2		stanford	ENCSR293QAR	2	ENCFF955NYD;ENCFF975GPP;	/files/ENCFF955NYD/@@download/ENCFF955NYD.bam;/files/ENCFF975GPP/@@download/ENCFF975GPP.bam;	2	ENCFF901CND;ENCFF592WAL;	/files/ENCFF901CND/@@download/ENCFF901CND.bam;/files/ENCFF592WAL/@@download/ENCFF592WAL.bam;	1	ENCFF966RPL;	/files/ENCFF966RPL/@@download/ENCFF966RPL.bed.gz;	1	ENCFF696EXT;	/files/ENCFF696EXT/@@download/ENCFF696EXT.bigWig;	1	ENCFF021OHP;	/files/ENCFF021OHP/@@download/ENCFF021OHP.bigWig;	MTA2
ENCODE3	ChIP-seq	tf	GM12878	MYB		stanford	ENCSR819ATC	2	ENCFF249XQG;ENCFF821WKC;	/files/ENCFF249XQG/@@download/ENCFF249XQG.bam;/files/ENCFF821WKC/@@download/ENCFF821WKC.bam;	2	ENCFF849LYY;ENCFF426WJH;	/files/ENCFF849LYY/@@download/ENCFF849LYY.bam;/files/ENCFF426WJH/@@download/ENCFF426WJH.bam;	1	ENCFF351VHX;	/files/ENCFF351VHX/@@download/ENCFF351VHX.bed.gz;	1	ENCFF683TWU;	/files/ENCFF683TWU/@@download/ENCFF683TWU.bigWig;	1	ENCFF784YSY;	/files/ENCFF784YSY/@@download/ENCFF784YSY.bigWig;	MYB
ENCODE3	ChIP-seq	tf	GM12878	NBN		stanford	ENCSR278SQL	2	ENCFF784FIO;ENCFF282JRK;	/files/ENCFF784FIO/@@download/ENCFF784FIO.bam;/files/ENCFF282JRK/@@download/ENCFF282JRK.bam;	2	ENCFF287SKW;ENCFF941TZZ;	/files/ENCFF287SKW/@@download/ENCFF287SKW.bam;/files/ENCFF941TZZ/@@download/ENCFF941TZZ.bam;	1	ENCFF055NJR;	/files/ENCFF055NJR/@@download/ENCFF055NJR.bed.gz;	1	ENCFF769NXS;	/files/ENCFF769NXS/@@download/ENCFF769NXS.bigWig;	1	ENCFF601VCM;	/files/ENCFF601VCM/@@download/ENCFF601VCM.bigWig;	NBN
ENCODE3	ChIP-seq	tf	GM12878	SMAD5		haib	ENCSR251OVJ	2	ENCFF840IOC;ENCFF572PHE;	/files/ENCFF840IOC/@@download/ENCFF840IOC.bam;/files/ENCFF572PHE/@@download/ENCFF572PHE.bam;	2	ENCFF223KCT;ENCFF787RYL;	/files/ENCFF223KCT/@@download/ENCFF223KCT.bam;/files/ENCFF787RYL/@@download/ENCFF787RYL.bam;	1	ENCFF374VLY;	/files/ENCFF374VLY/@@download/ENCFF374VLY.bed.gz;	1	ENCFF672GCG;	/files/ENCFF672GCG/@@download/ENCFF672GCG.bigWig;	1	ENCFF865SUF;	/files/ENCFF865SUF/@@download/ENCFF865SUF.bigWig;	SMAD5
ENCODE3	ChIP-seq	tf	GM12878	STAT1		stanford	ENCSR332EYT	2	ENCFF785URO;ENCFF895RMY;	/files/ENCFF785URO/@@download/ENCFF785URO.bam;/files/ENCFF895RMY/@@download/ENCFF895RMY.bam;	2	ENCFF287SKW;ENCFF941TZZ;	/files/ENCFF287SKW/@@download/ENCFF287SKW.bam;/files/ENCFF941TZZ/@@download/ENCFF941TZZ.bam;	1	ENCFF760TJN;	/files/ENCFF760TJN/@@download/ENCFF760TJN.bed.gz;	1	ENCFF183VHL;	/files/ENCFF183VHL/@@download/ENCFF183VHL.bigWig;	1	ENCFF498FZI;	/files/ENCFF498FZI/@@download/ENCFF498FZI.bigWig;	STAT1
ENCODE3	ChIP-seq	tf	GM12878	SUZ12		stanford	ENCSR744XTG	2	ENCFF561WEE;ENCFF739NFP;	/files/ENCFF561WEE/@@download/ENCFF561WEE.bam;/files/ENCFF739NFP/@@download/ENCFF739NFP.bam;	2	ENCFF287SKW;ENCFF941TZZ;	/files/ENCFF287SKW/@@download/ENCFF287SKW.bam;/files/ENCFF941TZZ/@@download/ENCFF941TZZ.bam;	1	ENCFF602TBS;	/files/ENCFF602TBS/@@download/ENCFF602TBS.bed.gz;	1	ENCFF085ABV;	/files/ENCFF085ABV/@@download/ENCFF085ABV.bigWig;	1	ENCFF096EWC;	/files/ENCFF096EWC/@@download/ENCFF096EWC.bigWig;	SUZ12
ENCODE3	ChIP-seq	tf	GM12878	TARDBP		stanford	ENCSR412QBS	2	ENCFF241VLD;ENCFF219QMR;	/files/ENCFF241VLD/@@download/ENCFF241VLD.bam;/files/ENCFF219QMR/@@download/ENCFF219QMR.bam;	2	ENCFF287SKW;ENCFF941TZZ;	/files/ENCFF287SKW/@@download/ENCFF287SKW.bam;/files/ENCFF941TZZ/@@download/ENCFF941TZZ.bam;	1	ENCFF822GPC;	/files/ENCFF822GPC/@@download/ENCFF822GPC.bed.gz;	1	ENCFF949KSY;	/files/ENCFF949KSY/@@download/ENCFF949KSY.bigWig;	1	ENCFF498XMM;	/files/ENCFF498XMM/@@download/ENCFF498XMM.bigWig;	TARDBP
ENCODE3	ChIP-seq	tf	GM12878	TBX21		stanford	ENCSR739IHN	2	ENCFF640ZFH;ENCFF921QCO;	/files/ENCFF640ZFH/@@download/ENCFF640ZFH.bam;/files/ENCFF921QCO/@@download/ENCFF921QCO.bam;	2	ENCFF287SKW;ENCFF941TZZ;	/files/ENCFF287SKW/@@download/ENCFF287SKW.bam;/files/ENCFF941TZZ/@@download/ENCFF941TZZ.bam;	1	ENCFF164YUB;	/files/ENCFF164YUB/@@download/ENCFF164YUB.bed.gz;	1	ENCFF060HWM;	/files/ENCFF060HWM/@@download/ENCFF060HWM.bigWig;	1	ENCFF193RDB;	/files/ENCFF193RDB/@@download/ENCFF193RDB.bigWig;	TBX21
ENCODE3	ChIP-seq	tf	GM12878	TRIM22		stanford	ENCSR835XKS	2	ENCFF866PMJ;ENCFF192BTS;	/files/ENCFF866PMJ/@@download/ENCFF866PMJ.bam;/files/ENCFF192BTS/@@download/ENCFF192BTS.bam;	2	ENCFF287SKW;ENCFF941TZZ;	/files/ENCFF287SKW/@@download/ENCFF287SKW.bam;/files/ENCFF941TZZ/@@download/ENCFF941TZZ.bam;	1	ENCFF685AUC;	/files/ENCFF685AUC/@@download/ENCFF685AUC.bed.gz;	1	ENCFF922DYL;	/files/ENCFF922DYL/@@download/ENCFF922DYL.bigWig;	1	ENCFF896KWL;	/files/ENCFF896KWL/@@download/ENCFF896KWL.bigWig;	TRIM22
ENCODE3	ChIP-seq	tf	GM12878	TRIM22		stanford	ENCSR637QAM	2	ENCFF722RLB;ENCFF457KTM;	/files/ENCFF722RLB/@@download/ENCFF722RLB.bam;/files/ENCFF457KTM/@@download/ENCFF457KTM.bam;	2	ENCFF287SKW;ENCFF941TZZ;	/files/ENCFF287SKW/@@download/ENCFF287SKW.bam;/files/ENCFF941TZZ/@@download/ENCFF941TZZ.bam;	1	ENCFF348BYI;	/files/ENCFF348BYI/@@download/ENCFF348BYI.bed.gz;	1	ENCFF169IIH;	/files/ENCFF169IIH/@@download/ENCFF169IIH.bigWig;	1	ENCFF709NTS;	/files/ENCFF709NTS/@@download/ENCFF709NTS.bigWig;	TRIM22
ENCODE3	ChIP-seq	tf	GM12878	UBTF		stanford	ENCSR459FTB	2	ENCFF688XDE;ENCFF370YOR;	/files/ENCFF688XDE/@@download/ENCFF688XDE.bam;/files/ENCFF370YOR/@@download/ENCFF370YOR.bam;	2	ENCFF849LYY;ENCFF426WJH;	/files/ENCFF849LYY/@@download/ENCFF849LYY.bam;/files/ENCFF426WJH/@@download/ENCFF426WJH.bam;	1	ENCFF304TSL;	/files/ENCFF304TSL/@@download/ENCFF304TSL.bed.gz;	1	ENCFF716SCW;	/files/ENCFF716SCW/@@download/ENCFF716SCW.bigWig;	1	ENCFF127MEU;	/files/ENCFF127MEU/@@download/ENCFF127MEU.bigWig;	UBTF
ENCODE3	ChIP-seq	tf	GM12878	YBX1		stanford	ENCSR205SKQ	2	ENCFF959KSA;ENCFF404VIO;	/files/ENCFF959KSA/@@download/ENCFF959KSA.bam;/files/ENCFF404VIO/@@download/ENCFF404VIO.bam;	2	ENCFF287SKW;ENCFF941TZZ;	/files/ENCFF287SKW/@@download/ENCFF287SKW.bam;/files/ENCFF941TZZ/@@download/ENCFF941TZZ.bam;	1	ENCFF344OJI;	/files/ENCFF344OJI/@@download/ENCFF344OJI.bed.gz;	1	ENCFF635KGM;	/files/ENCFF635KGM/@@download/ENCFF635KGM.bigWig;	1	ENCFF026GPY;	/files/ENCFF026GPY/@@download/ENCFF026GPY.bigWig;	YBX1
ENCODE3	ChIP-seq	tf	GM12878	ZBED1		haib	ENCSR207PFI	2	ENCFF563WQV;ENCFF534KZJ;	/files/ENCFF563WQV/@@download/ENCFF563WQV.bam;/files/ENCFF534KZJ/@@download/ENCFF534KZJ.bam;	1	ENCFF445QVI;	/files/ENCFF445QVI/@@download/ENCFF445QVI.bam;	1	ENCFF694OTE;	/files/ENCFF694OTE/@@download/ENCFF694OTE.bed.gz;	1	ENCFF095UKZ;	/files/ENCFF095UKZ/@@download/ENCFF095UKZ.bigWig;	1	ENCFF546BYE;	/files/ENCFF546BYE/@@download/ENCFF546BYE.bigWig;	ZBED1
ENCODE3	ChIP-seq	tf	GM12878	ZBTB40		stanford	ENCSR189YYK	2	ENCFF792KZU;ENCFF744LEM;	/files/ENCFF792KZU/@@download/ENCFF792KZU.bam;/files/ENCFF744LEM/@@download/ENCFF744LEM.bam;	2	ENCFF901CND;ENCFF592WAL;	/files/ENCFF901CND/@@download/ENCFF901CND.bam;/files/ENCFF592WAL/@@download/ENCFF592WAL.bam;	1	ENCFF357WYN;	/files/ENCFF357WYN/@@download/ENCFF357WYN.bed.gz;	1	ENCFF979CET;	/files/ENCFF979CET/@@download/ENCFF979CET.bigWig;	1	ENCFF806TXV;	/files/ENCFF806TXV/@@download/ENCFF806TXV.bigWig;	ZBTB40
ENCODE3	ChIP-seq	tf	GM12878	ZNF143		stanford	ENCSR936XTK	2	ENCFF360QES;ENCFF769NOS;	/files/ENCFF360QES/@@download/ENCFF360QES.bam;/files/ENCFF769NOS/@@download/ENCFF769NOS.bam;	2	ENCFF287SKW;ENCFF941TZZ;	/files/ENCFF287SKW/@@download/ENCFF287SKW.bam;/files/ENCFF941TZZ/@@download/ENCFF941TZZ.bam;	1	ENCFF938XNY;	/files/ENCFF938XNY/@@download/ENCFF938XNY.bed.gz;	1	ENCFF670TVJ;	/files/ENCFF670TVJ/@@download/ENCFF670TVJ.bigWig;	1	ENCFF610CTI;	/files/ENCFF610CTI/@@download/ENCFF610CTI.bigWig;	ZNF143
ENCODE3	ChIP-seq	tf	GM12878	ZNF207		stanford	ENCSR117KWH	2	ENCFF621AIX;ENCFF571DSD;	/files/ENCFF621AIX/@@download/ENCFF621AIX.bam;/files/ENCFF571DSD/@@download/ENCFF571DSD.bam;	2	ENCFF287SKW;ENCFF941TZZ;	/files/ENCFF287SKW/@@download/ENCFF287SKW.bam;/files/ENCFF941TZZ/@@download/ENCFF941TZZ.bam;	1	ENCFF294AKL;	/files/ENCFF294AKL/@@download/ENCFF294AKL.bed.gz;	1	ENCFF477YRC;	/files/ENCFF477YRC/@@download/ENCFF477YRC.bigWig;	1	ENCFF484ZSZ;	/files/ENCFF484ZSZ/@@download/ENCFF484ZSZ.bigWig;	ZNF207
ENCODE3	ChIP-seq	tf	K562	ARNT		stanford	ENCSR155KHM	2	ENCFF367QVT;ENCFF518IYV;	/files/ENCFF367QVT/@@download/ENCFF367QVT.bam;/files/ENCFF518IYV/@@download/ENCFF518IYV.bam;	2	ENCFF051LWI;ENCFF581ZJL;	/files/ENCFF051LWI/@@download/ENCFF051LWI.bam;/files/ENCFF581ZJL/@@download/ENCFF581ZJL.bam;	1	ENCFF066VZJ;	/files/ENCFF066VZJ/@@download/ENCFF066VZJ.bed.gz;	1	ENCFF268ZZG;	/files/ENCFF268ZZG/@@download/ENCFF268ZZG.bigWig;	1	ENCFF421DLL;	/files/ENCFF421DLL/@@download/ENCFF421DLL.bigWig;	ARNT
ENCODE3	ChIP-seq	tf	K562	BCOR		stanford	ENCSR808AKZ	2	ENCFF367HYB;ENCFF367UIT;	/files/ENCFF367HYB/@@download/ENCFF367HYB.bam;/files/ENCFF367UIT/@@download/ENCFF367UIT.bam;	2	ENCFF051LWI;ENCFF581ZJL;	/files/ENCFF051LWI/@@download/ENCFF051LWI.bam;/files/ENCFF581ZJL/@@download/ENCFF581ZJL.bam;	1	ENCFF057ZUY;	/files/ENCFF057ZUY/@@download/ENCFF057ZUY.bed.gz;	1	ENCFF962OWV;	/files/ENCFF962OWV/@@download/ENCFF962OWV.bigWig;	1	ENCFF243LGY;	/files/ENCFF243LGY/@@download/ENCFF243LGY.bigWig;	BCOR
ENCODE3	ChIP-seq	tf	K562	BMI1		stanford	ENCSR782WRO	2	ENCFF355RGO;ENCFF136XHP;	/files/ENCFF355RGO/@@download/ENCFF355RGO.bam;/files/ENCFF136XHP/@@download/ENCFF136XHP.bam;	2	ENCFF335IPE;ENCFF879OQC;	/files/ENCFF335IPE/@@download/ENCFF335IPE.bam;/files/ENCFF879OQC/@@download/ENCFF879OQC.bam;	1	ENCFF740BMT;	/files/ENCFF740BMT/@@download/ENCFF740BMT.bed.gz;	1	ENCFF725FFJ;	/files/ENCFF725FFJ/@@download/ENCFF725FFJ.bigWig;	1	ENCFF424UYP;	/files/ENCFF424UYP/@@download/ENCFF424UYP.bigWig;	BMI1
ENCODE3	ChIP-seq	tf	K562	C11orf30		stanford	ENCSR350XWY	2	ENCFF163ARJ;ENCFF290MFM;	/files/ENCFF163ARJ/@@download/ENCFF163ARJ.bam;/files/ENCFF290MFM/@@download/ENCFF290MFM.bam;	2	ENCFF160VXC;ENCFF834TUP;	/files/ENCFF160VXC/@@download/ENCFF160VXC.bam;/files/ENCFF834TUP/@@download/ENCFF834TUP.bam;	1	ENCFF996ZGL;	/files/ENCFF996ZGL/@@download/ENCFF996ZGL.bed.gz;	1	ENCFF844XBQ;	/files/ENCFF844XBQ/@@download/ENCFF844XBQ.bigWig;	1	ENCFF219HQE;	/files/ENCFF219HQE/@@download/ENCFF219HQE.bigWig;	C11orf30
ENCODE3	ChIP-seq	tf	K562	CBX1		haib	ENCSR948QLZ	2	ENCFF713QBG;ENCFF493UYW;	/files/ENCFF713QBG/@@download/ENCFF713QBG.bam;/files/ENCFF493UYW/@@download/ENCFF493UYW.bam;	1	ENCFF061QOJ;	/files/ENCFF061QOJ/@@download/ENCFF061QOJ.bam;	1	ENCFF300ITN;	/files/ENCFF300ITN/@@download/ENCFF300ITN.bed.gz;	1	ENCFF077EXO;	/files/ENCFF077EXO/@@download/ENCFF077EXO.bigWig;	1	ENCFF836DWS;	/files/ENCFF836DWS/@@download/ENCFF836DWS.bigWig;	CBX1
ENCODE3	ChIP-seq	tf	K562	CBX5		haib	ENCSR272JAT	2	ENCFF522QLM;ENCFF807KZS;	/files/ENCFF522QLM/@@download/ENCFF522QLM.bam;/files/ENCFF807KZS/@@download/ENCFF807KZS.bam;	2	ENCFF839YOM;ENCFF023YMB;	/files/ENCFF839YOM/@@download/ENCFF839YOM.bam;/files/ENCFF023YMB/@@download/ENCFF023YMB.bam;	1	ENCFF424QDH;	/files/ENCFF424QDH/@@download/ENCFF424QDH.bed.gz;	1	ENCFF835JQA;	/files/ENCFF835JQA/@@download/ENCFF835JQA.bigWig;	1	ENCFF014XHT;	/files/ENCFF014XHT/@@download/ENCFF014XHT.bigWig;	CBX5
ENCODE3	ChIP-seq	tf	K562	CDC5L		stanford	ENCSR121PFY	2	ENCFF069VLP;ENCFF984NVJ;	/files/ENCFF069VLP/@@download/ENCFF069VLP.bam;/files/ENCFF984NVJ/@@download/ENCFF984NVJ.bam;	2	ENCFF051LWI;ENCFF581ZJL;	/files/ENCFF051LWI/@@download/ENCFF051LWI.bam;/files/ENCFF581ZJL/@@download/ENCFF581ZJL.bam;	1	ENCFF643TEZ;	/files/ENCFF643TEZ/@@download/ENCFF643TEZ.bed.gz;	1	ENCFF394JZU;	/files/ENCFF394JZU/@@download/ENCFF394JZU.bigWig;	1	ENCFF739MHD;	/files/ENCFF739MHD/@@download/ENCFF739MHD.bigWig;	CDC5L
ENCODE3	ChIP-seq	tf	K562	CEBPZ		stanford	ENCSR618GDK	2	ENCFF707DVP;ENCFF729TUK;	/files/ENCFF707DVP/@@download/ENCFF707DVP.bam;/files/ENCFF729TUK/@@download/ENCFF729TUK.bam;	2	ENCFF335IPE;ENCFF879OQC;	/files/ENCFF335IPE/@@download/ENCFF335IPE.bam;/files/ENCFF879OQC/@@download/ENCFF879OQC.bam;	1	ENCFF680ONH;	/files/ENCFF680ONH/@@download/ENCFF680ONH.bed.gz;	1	ENCFF843MLM;	/files/ENCFF843MLM/@@download/ENCFF843MLM.bigWig;	1	ENCFF893YZB;	/files/ENCFF893YZB/@@download/ENCFF893YZB.bigWig;	CEBPZ
ENCODE3	ChIP-seq	tf	K562	CHAMP1		stanford	ENCSR065XVO	2	ENCFF991XPF;ENCFF170DKK;	/files/ENCFF991XPF/@@download/ENCFF991XPF.bam;/files/ENCFF170DKK/@@download/ENCFF170DKK.bam;	2	ENCFF160VXC;ENCFF834TUP;	/files/ENCFF160VXC/@@download/ENCFF160VXC.bam;/files/ENCFF834TUP/@@download/ENCFF834TUP.bam;	1	ENCFF859FVX;	/files/ENCFF859FVX/@@download/ENCFF859FVX.bed.gz;	1	ENCFF980RSQ;	/files/ENCFF980RSQ/@@download/ENCFF980RSQ.bigWig;	1	ENCFF087XWL;	/files/ENCFF087XWL/@@download/ENCFF087XWL.bigWig;	CHAMP1
ENCODE3	ChIP-seq	tf	K562	COPS2		stanford	ENCSR130HEG	2	ENCFF494NSZ;ENCFF327GHK;	/files/ENCFF494NSZ/@@download/ENCFF494NSZ.bam;/files/ENCFF327GHK/@@download/ENCFF327GHK.bam;	2	ENCFF160VXC;ENCFF834TUP;	/files/ENCFF160VXC/@@download/ENCFF160VXC.bam;/files/ENCFF834TUP/@@download/ENCFF834TUP.bam;	1	ENCFF684MLP;	/files/ENCFF684MLP/@@download/ENCFF684MLP.bed.gz;	1	ENCFF887ZLC;	/files/ENCFF887ZLC/@@download/ENCFF887ZLC.bigWig;	1	ENCFF684JZK;	/files/ENCFF684JZK/@@download/ENCFF684JZK.bigWig;	COPS2
ENCODE3	ChIP-seq	tf	K562	CREB3L1		stanford	ENCSR109YGM	2	ENCFF950GGY;ENCFF274ZBZ;	/files/ENCFF950GGY/@@download/ENCFF950GGY.bam;/files/ENCFF274ZBZ/@@download/ENCFF274ZBZ.bam;	2	ENCFF051LWI;ENCFF581ZJL;	/files/ENCFF051LWI/@@download/ENCFF051LWI.bam;/files/ENCFF581ZJL/@@download/ENCFF581ZJL.bam;	1	ENCFF867IEZ;	/files/ENCFF867IEZ/@@download/ENCFF867IEZ.bed.gz;	1	ENCFF885SSN;	/files/ENCFF885SSN/@@download/ENCFF885SSN.bigWig;	1	ENCFF010MNE;	/files/ENCFF010MNE/@@download/ENCFF010MNE.bigWig;	CREB3L1
ENCODE3	ChIP-seq	tf	K562	DDX20		stanford	ENCSR446LAV	2	ENCFF539AVI;ENCFF288YZC;	/files/ENCFF539AVI/@@download/ENCFF539AVI.bam;/files/ENCFF288YZC/@@download/ENCFF288YZC.bam;	2	ENCFF051LWI;ENCFF581ZJL;	/files/ENCFF051LWI/@@download/ENCFF051LWI.bam;/files/ENCFF581ZJL/@@download/ENCFF581ZJL.bam;	1	ENCFF731KHF;	/files/ENCFF731KHF/@@download/ENCFF731KHF.bed.gz;	1	ENCFF923PXI;	/files/ENCFF923PXI/@@download/ENCFF923PXI.bigWig;	1	ENCFF038EVN;	/files/ENCFF038EVN/@@download/ENCFF038EVN.bigWig;	DDX20
ENCODE3	ChIP-seq	tf	K562	DNMT1		stanford	ENCSR987PBI	2	ENCFF469DEJ;ENCFF745TZN;	/files/ENCFF469DEJ/@@download/ENCFF469DEJ.bam;/files/ENCFF745TZN/@@download/ENCFF745TZN.bam;	2	ENCFF051LWI;ENCFF581ZJL;	/files/ENCFF051LWI/@@download/ENCFF051LWI.bam;/files/ENCFF581ZJL/@@download/ENCFF581ZJL.bam;	1	ENCFF034PQD;	/files/ENCFF034PQD/@@download/ENCFF034PQD.bed.gz;	1	ENCFF353ZYC;	/files/ENCFF353ZYC/@@download/ENCFF353ZYC.bigWig;	1	ENCFF820AVX;	/files/ENCFF820AVX/@@download/ENCFF820AVX.bigWig;	DNMT1
ENCODE3	ChIP-seq	tf	K562	DPF2		stanford	ENCSR715CCR	2	ENCFF419BCJ;ENCFF275MTH;	/files/ENCFF419BCJ/@@download/ENCFF419BCJ.bam;/files/ENCFF275MTH/@@download/ENCFF275MTH.bam;	2	ENCFF051LWI;ENCFF581ZJL;	/files/ENCFF051LWI/@@download/ENCFF051LWI.bam;/files/ENCFF581ZJL/@@download/ENCFF581ZJL.bam;	1	ENCFF083MJM;	/files/ENCFF083MJM/@@download/ENCFF083MJM.bed.gz;	1	ENCFF501PHW;	/files/ENCFF501PHW/@@download/ENCFF501PHW.bigWig;	1	ENCFF950HQL;	/files/ENCFF950HQL/@@download/ENCFF950HQL.bigWig;	DPF2
ENCODE3	ChIP-seq	tf	K562	eGFP-ADNP		uchicago	ENCSR440VKE	2	ENCFF479XRX;ENCFF783CXK;	/files/ENCFF479XRX/@@download/ENCFF479XRX.bam;/files/ENCFF783CXK/@@download/ENCFF783CXK.bam;	1	ENCFF503YHD;	/files/ENCFF503YHD/@@download/ENCFF503YHD.bam;	1	ENCFF279SKQ;	/files/ENCFF279SKQ/@@download/ENCFF279SKQ.bed.gz;	1	ENCFF509LKC;	/files/ENCFF509LKC/@@download/ENCFF509LKC.bigWig;	1	ENCFF946EOR;	/files/ENCFF946EOR/@@download/ENCFF946EOR.bigWig;	ADNP
ENCODE3	ChIP-seq	tf	K562	eGFP-ATF1		stanford	ENCSR091GVJ	2	ENCFF800DAY;ENCFF465GPJ;	/files/ENCFF800DAY/@@download/ENCFF800DAY.bam;/files/ENCFF465GPJ/@@download/ENCFF465GPJ.bam;	1	ENCFF774NMX;	/files/ENCFF774NMX/@@download/ENCFF774NMX.bam;	1	ENCFF639KYI;	/files/ENCFF639KYI/@@download/ENCFF639KYI.bed.gz;	1	ENCFF437TVW;	/files/ENCFF437TVW/@@download/ENCFF437TVW.bigWig;	1	ENCFF829DDT;	/files/ENCFF829DDT/@@download/ENCFF829DDT.bigWig;	ATF1
ENCODE3	ChIP-seq	tf	K562	eGFP-ATF3		stanford	ENCSR632DCH	2	ENCFF228QPG;ENCFF102OVJ;	/files/ENCFF228QPG/@@download/ENCFF228QPG.bam;/files/ENCFF102OVJ/@@download/ENCFF102OVJ.bam;	1	ENCFF319TDX;	/files/ENCFF319TDX/@@download/ENCFF319TDX.bam;	1	ENCFF228PSB;	/files/ENCFF228PSB/@@download/ENCFF228PSB.bed.gz;	1	ENCFF185HDZ;	/files/ENCFF185HDZ/@@download/ENCFF185HDZ.bigWig;	1	ENCFF175VPS;	/files/ENCFF175VPS/@@download/ENCFF175VPS.bigWig;	ATF3
ENCODE3	ChIP-seq	tf	K562	eGFP-BACH1		uchicago	ENCSR740NPG	2	ENCFF220WDD;ENCFF812HBY;	/files/ENCFF220WDD/@@download/ENCFF220WDD.bam;/files/ENCFF812HBY/@@download/ENCFF812HBY.bam;	1	ENCFF736LGI;	/files/ENCFF736LGI/@@download/ENCFF736LGI.bam;	1	ENCFF401XIR;	/files/ENCFF401XIR/@@download/ENCFF401XIR.bed.gz;	1	ENCFF894ERT;	/files/ENCFF894ERT/@@download/ENCFF894ERT.bigWig;	1	ENCFF968KJF;	/files/ENCFF968KJF/@@download/ENCFF968KJF.bigWig;	BACH1
ENCODE3	ChIP-seq	tf	K562	eGFP-CEBPB		stanford	ENCSR416QLJ	2	ENCFF014ABI;ENCFF951SEJ;	/files/ENCFF014ABI/@@download/ENCFF014ABI.bam;/files/ENCFF951SEJ/@@download/ENCFF951SEJ.bam;	1	ENCFF242UOG;	/files/ENCFF242UOG/@@download/ENCFF242UOG.bam;	1	ENCFF625IZQ;	/files/ENCFF625IZQ/@@download/ENCFF625IZQ.bed.gz;	1	ENCFF473XBO;	/files/ENCFF473XBO/@@download/ENCFF473XBO.bigWig;	1	ENCFF212NWU;	/files/ENCFF212NWU/@@download/ENCFF212NWU.bigWig;	CEBPB
ENCODE3	ChIP-seq	tf	K562	eGFP-CEBPG		uchicago	ENCSR620VIC	2	ENCFF310DOA;ENCFF303OOS;	/files/ENCFF310DOA/@@download/ENCFF310DOA.bam;/files/ENCFF303OOS/@@download/ENCFF303OOS.bam;	1	ENCFF075EEP;	/files/ENCFF075EEP/@@download/ENCFF075EEP.bam;	0			1	ENCFF718RQL;	/files/ENCFF718RQL/@@download/ENCFF718RQL.bigWig;	1	ENCFF481CQW;	/files/ENCFF481CQW/@@download/ENCFF481CQW.bigWig;	CEBPG
ENCODE3	ChIP-seq	tf	K562	eGFP-CREB3		stanford	ENCSR093FKD	2	ENCFF678WSG;ENCFF252BPD;	/files/ENCFF678WSG/@@download/ENCFF678WSG.bam;/files/ENCFF252BPD/@@download/ENCFF252BPD.bam;	1	ENCFF847WWC;	/files/ENCFF847WWC/@@download/ENCFF847WWC.bam;	1	ENCFF757YKS;	/files/ENCFF757YKS/@@download/ENCFF757YKS.bed.gz;	1	ENCFF736PXD;	/files/ENCFF736PXD/@@download/ENCFF736PXD.bigWig;	1	ENCFF879MML;	/files/ENCFF879MML/@@download/ENCFF879MML.bigWig;	CREB3
ENCODE3	ChIP-seq	tf	K562	eGFP-CUX1		uchicago	ENCSR178NTX	2	ENCFF107DVQ;ENCFF121MMO;	/files/ENCFF107DVQ/@@download/ENCFF107DVQ.bam;/files/ENCFF121MMO/@@download/ENCFF121MMO.bam;	1	ENCFF951BLJ;	/files/ENCFF951BLJ/@@download/ENCFF951BLJ.bam;	1	ENCFF585RPI;	/files/ENCFF585RPI/@@download/ENCFF585RPI.bed.gz;	1	ENCFF912HUI;	/files/ENCFF912HUI/@@download/ENCFF912HUI.bigWig;	1	ENCFF769QZE;	/files/ENCFF769QZE/@@download/ENCFF769QZE.bigWig;	CUX1
ENCODE3	ChIP-seq	tf	K562	eGFP-DDX20		stanford	ENCSR382AIB	2	ENCFF089EVB;ENCFF180RGQ;	/files/ENCFF089EVB/@@download/ENCFF089EVB.bam;/files/ENCFF180RGQ/@@download/ENCFF180RGQ.bam;	1	ENCFF548ERH;	/files/ENCFF548ERH/@@download/ENCFF548ERH.bam;	1	ENCFF480XEU;	/files/ENCFF480XEU/@@download/ENCFF480XEU.bed.gz;	1	ENCFF056KYY;	/files/ENCFF056KYY/@@download/ENCFF056KYY.bigWig;	1	ENCFF571WII;	/files/ENCFF571WII/@@download/ENCFF571WII.bigWig;	DDX20
ENCODE3	ChIP-seq	tf	K562	eGFP-DIDO1		stanford	ENCSR167JBG	2	ENCFF013WTE;ENCFF845UEU;	/files/ENCFF013WTE/@@download/ENCFF013WTE.bam;/files/ENCFF845UEU/@@download/ENCFF845UEU.bam;	1	ENCFF496ANK;	/files/ENCFF496ANK/@@download/ENCFF496ANK.bam;	1	ENCFF245EGO;	/files/ENCFF245EGO/@@download/ENCFF245EGO.bed.gz;	1	ENCFF013ENY;	/files/ENCFF013ENY/@@download/ENCFF013ENY.bigWig;	1	ENCFF780XYT;	/files/ENCFF780XYT/@@download/ENCFF780XYT.bigWig;	DIDO1
ENCODE3	ChIP-seq	tf	K562	eGFP-E2F5		uchicago	ENCSR709DRM	2	ENCFF938KSJ;ENCFF642OQJ;	/files/ENCFF938KSJ/@@download/ENCFF938KSJ.bam;/files/ENCFF642OQJ/@@download/ENCFF642OQJ.bam;	1	ENCFF831FLE;	/files/ENCFF831FLE/@@download/ENCFF831FLE.bam;	0			1	ENCFF554YSA;	/files/ENCFF554YSA/@@download/ENCFF554YSA.bigWig;	1	ENCFF672OUR;	/files/ENCFF672OUR/@@download/ENCFF672OUR.bigWig;	E2F5
ENCODE3	ChIP-seq	tf	K562	eGFP-ELF1		uchicago	ENCSR975SSR	2	ENCFF775ZRK;ENCFF702YSS;	/files/ENCFF775ZRK/@@download/ENCFF775ZRK.bam;/files/ENCFF702YSS/@@download/ENCFF702YSS.bam;	1	ENCFF891YJS;	/files/ENCFF891YJS/@@download/ENCFF891YJS.bam;	1	ENCFF098MPD;	/files/ENCFF098MPD/@@download/ENCFF098MPD.bed.gz;	1	ENCFF921NSY;	/files/ENCFF921NSY/@@download/ENCFF921NSY.bigWig;	1	ENCFF439ZHX;	/files/ENCFF439ZHX/@@download/ENCFF439ZHX.bigWig;	ELF1
ENCODE3	ChIP-seq	tf	K562	eGFP-ELK1		uchicago	ENCSR338QAC	2	ENCFF709ODW;ENCFF847POA;	/files/ENCFF709ODW/@@download/ENCFF709ODW.bam;/files/ENCFF847POA/@@download/ENCFF847POA.bam;	1	ENCFF273YNM;	/files/ENCFF273YNM/@@download/ENCFF273YNM.bam;	1	ENCFF262XNJ;	/files/ENCFF262XNJ/@@download/ENCFF262XNJ.bed.gz;	1	ENCFF727DBG;	/files/ENCFF727DBG/@@download/ENCFF727DBG.bigWig;	1	ENCFF060BLM;	/files/ENCFF060BLM/@@download/ENCFF060BLM.bigWig;	ELK1
ENCODE3	ChIP-seq	tf	K562	eGFP-ETS2		stanford	ENCSR596IKD	2	ENCFF746MMS;ENCFF968SMN;	/files/ENCFF746MMS/@@download/ENCFF746MMS.bam;/files/ENCFF968SMN/@@download/ENCFF968SMN.bam;	1	ENCFF139VKC;	/files/ENCFF139VKC/@@download/ENCFF139VKC.bam;	1	ENCFF772HOY;	/files/ENCFF772HOY/@@download/ENCFF772HOY.bed.gz;	1	ENCFF924AKU;	/files/ENCFF924AKU/@@download/ENCFF924AKU.bigWig;	1	ENCFF513JDH;	/files/ENCFF513JDH/@@download/ENCFF513JDH.bigWig;	ETS2
ENCODE3	ChIP-seq	tf	K562	eGFP-ETV1		stanford	ENCSR277DMR	2	ENCFF956MXT;ENCFF134DGA;	/files/ENCFF956MXT/@@download/ENCFF956MXT.bam;/files/ENCFF134DGA/@@download/ENCFF134DGA.bam;	1	ENCFF504MHQ;	/files/ENCFF504MHQ/@@download/ENCFF504MHQ.bam;	1	ENCFF815MOM;	/files/ENCFF815MOM/@@download/ENCFF815MOM.bed.gz;	1	ENCFF559ULD;	/files/ENCFF559ULD/@@download/ENCFF559ULD.bigWig;	1	ENCFF283MZY;	/files/ENCFF283MZY/@@download/ENCFF283MZY.bigWig;	ETV1
ENCODE3	ChIP-seq	tf	K562	eGFP-FOSL1		uchicago	ENCSR239ZLZ	2	ENCFF541WBX;ENCFF084TWW;	/files/ENCFF541WBX/@@download/ENCFF541WBX.bam;/files/ENCFF084TWW/@@download/ENCFF084TWW.bam;	1	ENCFF449ZQF;	/files/ENCFF449ZQF/@@download/ENCFF449ZQF.bam;	0			1	ENCFF495CRT;	/files/ENCFF495CRT/@@download/ENCFF495CRT.bigWig;	1	ENCFF554DIU;	/files/ENCFF554DIU/@@download/ENCFF554DIU.bigWig;	FOSL1
ENCODE3	ChIP-seq	tf	K562	eGFP-FOXJ2		uchicago	ENCSR847LBF	2	ENCFF268SHC;ENCFF878ETO;	/files/ENCFF268SHC/@@download/ENCFF268SHC.bam;/files/ENCFF878ETO/@@download/ENCFF878ETO.bam;	1	ENCFF064YUE;	/files/ENCFF064YUE/@@download/ENCFF064YUE.bam;	1	ENCFF008RCX;	/files/ENCFF008RCX/@@download/ENCFF008RCX.bed.gz;	1	ENCFF591EKJ;	/files/ENCFF591EKJ/@@download/ENCFF591EKJ.bigWig;	1	ENCFF658PJX;	/files/ENCFF658PJX/@@download/ENCFF658PJX.bigWig;	FOXJ2
ENCODE3	ChIP-seq	tf	K562	eGFP-GABPA		uchicago	ENCSR290MUH	2	ENCFF772DPI;ENCFF009ZXV;	/files/ENCFF772DPI/@@download/ENCFF772DPI.bam;/files/ENCFF009ZXV/@@download/ENCFF009ZXV.bam;	1	ENCFF629YBN;	/files/ENCFF629YBN/@@download/ENCFF629YBN.bam;	1	ENCFF685KAG;	/files/ENCFF685KAG/@@download/ENCFF685KAG.bed.gz;	1	ENCFF450AAJ;	/files/ENCFF450AAJ/@@download/ENCFF450AAJ.bigWig;	1	ENCFF915JOK;	/files/ENCFF915JOK/@@download/ENCFF915JOK.bigWig;	GABPA
ENCODE3	ChIP-seq	tf	K562	eGFP-GTF2A2		stanford	ENCSR801RPW	2	ENCFF357MEA;ENCFF658DNV;	/files/ENCFF357MEA/@@download/ENCFF357MEA.bam;/files/ENCFF658DNV/@@download/ENCFF658DNV.bam;	1	ENCFF523XHJ;	/files/ENCFF523XHJ/@@download/ENCFF523XHJ.bam;	1	ENCFF167HYX;	/files/ENCFF167HYX/@@download/ENCFF167HYX.bed.gz;	1	ENCFF780UAV;	/files/ENCFF780UAV/@@download/ENCFF780UAV.bigWig;	1	ENCFF741INH;	/files/ENCFF741INH/@@download/ENCFF741INH.bigWig;	GTF2A2
ENCODE3	ChIP-seq	tf	K562	eGFP-GTF2E2		uchicago	ENCSR532KTI	2	ENCFF845ZLZ;ENCFF552USH;	/files/ENCFF845ZLZ/@@download/ENCFF845ZLZ.bam;/files/ENCFF552USH/@@download/ENCFF552USH.bam;	1	ENCFF577QBK;	/files/ENCFF577QBK/@@download/ENCFF577QBK.bam;	1	ENCFF027LWL;	/files/ENCFF027LWL/@@download/ENCFF027LWL.bed.gz;	1	ENCFF562GOA;	/files/ENCFF562GOA/@@download/ENCFF562GOA.bigWig;	1	ENCFF974CYT;	/files/ENCFF974CYT/@@download/ENCFF974CYT.bigWig;	GTF2E2
ENCODE3	ChIP-seq	tf	K562	eGFP-HDAC8		stanford	ENCSR835TCD	2	ENCFF107MLR;ENCFF301KAZ;	/files/ENCFF107MLR/@@download/ENCFF107MLR.bam;/files/ENCFF301KAZ/@@download/ENCFF301KAZ.bam;	1	ENCFF252CHQ;	/files/ENCFF252CHQ/@@download/ENCFF252CHQ.bam;	1	ENCFF191LHZ;	/files/ENCFF191LHZ/@@download/ENCFF191LHZ.bed.gz;	1	ENCFF541KYJ;	/files/ENCFF541KYJ/@@download/ENCFF541KYJ.bigWig;	1	ENCFF156FQS;	/files/ENCFF156FQS/@@download/ENCFF156FQS.bigWig;	HDAC8
ENCODE3	ChIP-seq	tf	K562	eGFP-HINFP		stanford	ENCSR619GFP	2	ENCFF290VXO;ENCFF311MHB;	/files/ENCFF290VXO/@@download/ENCFF290VXO.bam;/files/ENCFF311MHB/@@download/ENCFF311MHB.bam;	1	ENCFF180DLN;	/files/ENCFF180DLN/@@download/ENCFF180DLN.bam;	1	ENCFF251YTK;	/files/ENCFF251YTK/@@download/ENCFF251YTK.bed.gz;	1	ENCFF802EXO;	/files/ENCFF802EXO/@@download/ENCFF802EXO.bigWig;	1	ENCFF129FNZ;	/files/ENCFF129FNZ/@@download/ENCFF129FNZ.bigWig;	HINFP
ENCODE3	ChIP-seq	tf	K562	eGFP-ID3		stanford	ENCSR005NMT	2	ENCFF891JES;ENCFF614AZS;	/files/ENCFF891JES/@@download/ENCFF891JES.bam;/files/ENCFF614AZS/@@download/ENCFF614AZS.bam;	1	ENCFF242FHJ;	/files/ENCFF242FHJ/@@download/ENCFF242FHJ.bam;	1	ENCFF256CGM;	/files/ENCFF256CGM/@@download/ENCFF256CGM.bed.gz;	1	ENCFF219QWC;	/files/ENCFF219QWC/@@download/ENCFF219QWC.bigWig;	1	ENCFF367HWH;	/files/ENCFF367HWH/@@download/ENCFF367HWH.bigWig;	ID3
ENCODE3	ChIP-seq	tf	K562	eGFP-ILK		stanford	ENCSR648INT	2	ENCFF234PKC;ENCFF676IGA;	/files/ENCFF234PKC/@@download/ENCFF234PKC.bam;/files/ENCFF676IGA/@@download/ENCFF676IGA.bam;	1	ENCFF985LZI;	/files/ENCFF985LZI/@@download/ENCFF985LZI.bam;	1	ENCFF386XKI;	/files/ENCFF386XKI/@@download/ENCFF386XKI.bed.gz;	1	ENCFF013TZM;	/files/ENCFF013TZM/@@download/ENCFF013TZM.bigWig;	1	ENCFF192BQU;	/files/ENCFF192BQU/@@download/ENCFF192BQU.bigWig;	ILK
ENCODE3	ChIP-seq	tf	K562	eGFP-IRF1		stanford	ENCSR854MCV	2	ENCFF602FUW;ENCFF559EGU;	/files/ENCFF602FUW/@@download/ENCFF602FUW.bam;/files/ENCFF559EGU/@@download/ENCFF559EGU.bam;	1	ENCFF181PST;	/files/ENCFF181PST/@@download/ENCFF181PST.bam;	1	ENCFF912CHJ;	/files/ENCFF912CHJ/@@download/ENCFF912CHJ.bed.gz;	1	ENCFF732CQW;	/files/ENCFF732CQW/@@download/ENCFF732CQW.bigWig;	1	ENCFF992YWK;	/files/ENCFF992YWK/@@download/ENCFF992YWK.bigWig;	IRF1
ENCODE3	ChIP-seq	tf	K562	eGFP-IRF9		stanford	ENCSR926KTP	2	ENCFF090MZL;ENCFF572JRO;	/files/ENCFF090MZL/@@download/ENCFF090MZL.bam;/files/ENCFF572JRO/@@download/ENCFF572JRO.bam;	1	ENCFF472AKN;	/files/ENCFF472AKN/@@download/ENCFF472AKN.bam;	1	ENCFF484LPR;	/files/ENCFF484LPR/@@download/ENCFF484LPR.bed.gz;	1	ENCFF131DDV;	/files/ENCFF131DDV/@@download/ENCFF131DDV.bigWig;	1	ENCFF482EGT;	/files/ENCFF482EGT/@@download/ENCFF482EGT.bigWig;	IRF9
ENCODE3	ChIP-seq	tf	K562	eGFP-KLF1		stanford	ENCSR550HCT	2	ENCFF929AIJ;ENCFF630NYB;	/files/ENCFF929AIJ/@@download/ENCFF929AIJ.bam;/files/ENCFF630NYB/@@download/ENCFF630NYB.bam;	1	ENCFF675KUA;	/files/ENCFF675KUA/@@download/ENCFF675KUA.bam;	1	ENCFF657OBR;	/files/ENCFF657OBR/@@download/ENCFF657OBR.bed.gz;	1	ENCFF153SCC;	/files/ENCFF153SCC/@@download/ENCFF153SCC.bigWig;	1	ENCFF061GJT;	/files/ENCFF061GJT/@@download/ENCFF061GJT.bigWig;	KLF1
ENCODE3	ChIP-seq	tf	K562	eGFP-KLF13		stanford	ENCSR608HVP	2	ENCFF708ZXK;ENCFF169LKQ;	/files/ENCFF708ZXK/@@download/ENCFF708ZXK.bam;/files/ENCFF169LKQ/@@download/ENCFF169LKQ.bam;	1	ENCFF563OVT;	/files/ENCFF563OVT/@@download/ENCFF563OVT.bam;	1	ENCFF514BVL;	/files/ENCFF514BVL/@@download/ENCFF514BVL.bed.gz;	1	ENCFF260RPO;	/files/ENCFF260RPO/@@download/ENCFF260RPO.bigWig;	1	ENCFF229SYD;	/files/ENCFF229SYD/@@download/ENCFF229SYD.bigWig;	KLF13
ENCODE3	ChIP-seq	tf	K562	eGFP-MAFG		stanford	ENCSR818DQV	2	ENCFF308BKD;ENCFF743FRI;	/files/ENCFF308BKD/@@download/ENCFF308BKD.bam;/files/ENCFF743FRI/@@download/ENCFF743FRI.bam;	1	ENCFF500EQZ;	/files/ENCFF500EQZ/@@download/ENCFF500EQZ.bam;	1	ENCFF017HXV;	/files/ENCFF017HXV/@@download/ENCFF017HXV.bed.gz;	1	ENCFF662TVR;	/files/ENCFF662TVR/@@download/ENCFF662TVR.bigWig;	1	ENCFF035CJL;	/files/ENCFF035CJL/@@download/ENCFF035CJL.bigWig;	MAFG
ENCODE3	ChIP-seq	tf	K562	eGFP-MEF2D		stanford	ENCSR647ZXA	2	ENCFF124TQP;ENCFF132XOC;	/files/ENCFF124TQP/@@download/ENCFF124TQP.bam;/files/ENCFF132XOC/@@download/ENCFF132XOC.bam;	1	ENCFF587NFZ;	/files/ENCFF587NFZ/@@download/ENCFF587NFZ.bam;	1	ENCFF257RYT;	/files/ENCFF257RYT/@@download/ENCFF257RYT.bed.gz;	1	ENCFF366PTL;	/files/ENCFF366PTL/@@download/ENCFF366PTL.bigWig;	1	ENCFF311QYP;	/files/ENCFF311QYP/@@download/ENCFF311QYP.bigWig;	MEF2D
ENCODE3	ChIP-seq	tf	K562	eGFP-NFE2		stanford	ENCSR552YGL	2	ENCFF653FYP;ENCFF497VZQ;	/files/ENCFF653FYP/@@download/ENCFF653FYP.bam;/files/ENCFF497VZQ/@@download/ENCFF497VZQ.bam;	1	ENCFF563IAT;	/files/ENCFF563IAT/@@download/ENCFF563IAT.bam;	1	ENCFF911VSD;	/files/ENCFF911VSD/@@download/ENCFF911VSD.bed.gz;	1	ENCFF232DTM;	/files/ENCFF232DTM/@@download/ENCFF232DTM.bigWig;	1	ENCFF670JFE;	/files/ENCFF670JFE/@@download/ENCFF670JFE.bigWig;	NFE2
ENCODE3	ChIP-seq	tf	K562	eGFP-NFE2L1		stanford	ENCSR632SHZ	2	ENCFF612OEV;ENCFF248TDS;	/files/ENCFF612OEV/@@download/ENCFF612OEV.bam;/files/ENCFF248TDS/@@download/ENCFF248TDS.bam;	1	ENCFF061ITH;	/files/ENCFF061ITH/@@download/ENCFF061ITH.bam;	1	ENCFF484MTT;	/files/ENCFF484MTT/@@download/ENCFF484MTT.bed.gz;	1	ENCFF054GAR;	/files/ENCFF054GAR/@@download/ENCFF054GAR.bigWig;	1	ENCFF167ABJ;	/files/ENCFF167ABJ/@@download/ENCFF167ABJ.bigWig;	NFE2L1
ENCODE3	ChIP-seq	tf	K562	eGFP-NFE2L1		stanford	ENCSR557PSD	2	ENCFF290OJO;ENCFF038IFQ;	/files/ENCFF290OJO/@@download/ENCFF290OJO.bam;/files/ENCFF038IFQ/@@download/ENCFF038IFQ.bam;	1	ENCFF316EBF;	/files/ENCFF316EBF/@@download/ENCFF316EBF.bam;	1	ENCFF392SNI;	/files/ENCFF392SNI/@@download/ENCFF392SNI.bed.gz;	1	ENCFF417XNV;	/files/ENCFF417XNV/@@download/ENCFF417XNV.bigWig;	1	ENCFF945WMZ;	/files/ENCFF945WMZ/@@download/ENCFF945WMZ.bigWig;	NFE2L1
ENCODE3	ChIP-seq	tf	K562	eGFP-NR2C2		uchicago	ENCSR750LYM	2	ENCFF961GDC;ENCFF606YNV;	/files/ENCFF961GDC/@@download/ENCFF961GDC.bam;/files/ENCFF606YNV/@@download/ENCFF606YNV.bam;	1	ENCFF129ZZR;	/files/ENCFF129ZZR/@@download/ENCFF129ZZR.bam;	1	ENCFF592KOB;	/files/ENCFF592KOB/@@download/ENCFF592KOB.bed.gz;	1	ENCFF639AUE;	/files/ENCFF639AUE/@@download/ENCFF639AUE.bigWig;	1	ENCFF657ZPH;	/files/ENCFF657ZPH/@@download/ENCFF657ZPH.bigWig;	NR2C2
ENCODE3	ChIP-seq	tf	K562	eGFP-NR4A1		stanford	ENCSR130PDE	2	ENCFF946QHS;ENCFF926NTQ;	/files/ENCFF946QHS/@@download/ENCFF946QHS.bam;/files/ENCFF926NTQ/@@download/ENCFF926NTQ.bam;	1	ENCFF194ZKK;	/files/ENCFF194ZKK/@@download/ENCFF194ZKK.bam;	1	ENCFF859NPS;	/files/ENCFF859NPS/@@download/ENCFF859NPS.bed.gz;	1	ENCFF578QDL;	/files/ENCFF578QDL/@@download/ENCFF578QDL.bigWig;	1	ENCFF040AXK;	/files/ENCFF040AXK/@@download/ENCFF040AXK.bigWig;	NR4A1
ENCODE3	ChIP-seq	tf	K562	eGFP-PBX2		stanford	ENCSR263DFP	2	ENCFF373IJK;ENCFF810SIO;	/files/ENCFF373IJK/@@download/ENCFF373IJK.bam;/files/ENCFF810SIO/@@download/ENCFF810SIO.bam;	1	ENCFF419SJQ;	/files/ENCFF419SJQ/@@download/ENCFF419SJQ.bam;	1	ENCFF168HAG;	/files/ENCFF168HAG/@@download/ENCFF168HAG.bed.gz;	1	ENCFF878SUV;	/files/ENCFF878SUV/@@download/ENCFF878SUV.bigWig;	1	ENCFF840IZZ;	/files/ENCFF840IZZ/@@download/ENCFF840IZZ.bigWig;	PBX2
ENCODE3	ChIP-seq	tf	K562	eGFP-POLR2H		stanford	ENCSR400FSM	2	ENCFF658ADO;ENCFF800BIH;	/files/ENCFF658ADO/@@download/ENCFF658ADO.bam;/files/ENCFF800BIH/@@download/ENCFF800BIH.bam;	1	ENCFF469YUW;	/files/ENCFF469YUW/@@download/ENCFF469YUW.bam;	1	ENCFF801YZV;	/files/ENCFF801YZV/@@download/ENCFF801YZV.bed.gz;	1	ENCFF005WLV;	/files/ENCFF005WLV/@@download/ENCFF005WLV.bigWig;	1	ENCFF062XFS;	/files/ENCFF062XFS/@@download/ENCFF062XFS.bigWig;	POLR2H
ENCODE3	ChIP-seq	tf	K562	eGFP-PTRF		stanford	ENCSR126FZN	2	ENCFF024MPE;ENCFF866OLR;	/files/ENCFF024MPE/@@download/ENCFF024MPE.bam;/files/ENCFF866OLR/@@download/ENCFF866OLR.bam;	1	ENCFF304EUO;	/files/ENCFF304EUO/@@download/ENCFF304EUO.bam;	1	ENCFF983HOG;	/files/ENCFF983HOG/@@download/ENCFF983HOG.bed.gz;	1	ENCFF261PMJ;	/files/ENCFF261PMJ/@@download/ENCFF261PMJ.bigWig;	1	ENCFF201WOP;	/files/ENCFF201WOP/@@download/ENCFF201WOP.bigWig;	PTRF
ENCODE3	ChIP-seq	tf	K562	eGFP-PTTG1		stanford	ENCSR314BBS	2	ENCFF860REV;ENCFF400FDW;	/files/ENCFF860REV/@@download/ENCFF860REV.bam;/files/ENCFF400FDW/@@download/ENCFF400FDW.bam;	1	ENCFF124STW;	/files/ENCFF124STW/@@download/ENCFF124STW.bam;	1	ENCFF006PKD;	/files/ENCFF006PKD/@@download/ENCFF006PKD.bed.gz;	1	ENCFF897WDU;	/files/ENCFF897WDU/@@download/ENCFF897WDU.bigWig;	1	ENCFF997ETO;	/files/ENCFF997ETO/@@download/ENCFF997ETO.bigWig;	PTTG1
ENCODE3	ChIP-seq	tf	K562	eGFP-PYGO2		stanford	ENCSR410DWC	2	ENCFF137WND;ENCFF180VYU;	/files/ENCFF137WND/@@download/ENCFF137WND.bam;/files/ENCFF180VYU/@@download/ENCFF180VYU.bam;	1	ENCFF004VBD;	/files/ENCFF004VBD/@@download/ENCFF004VBD.bam;	1	ENCFF058XGG;	/files/ENCFF058XGG/@@download/ENCFF058XGG.bed.gz;	1	ENCFF196WCU;	/files/ENCFF196WCU/@@download/ENCFF196WCU.bigWig;	1	ENCFF056OBU;	/files/ENCFF056OBU/@@download/ENCFF056OBU.bigWig;	PYGO2
ENCODE3	ChIP-seq	tf	K562	eGFP-RELA		stanford	ENCSR772EEN	2	ENCFF904PIO;ENCFF070QUN;	/files/ENCFF904PIO/@@download/ENCFF904PIO.bam;/files/ENCFF070QUN/@@download/ENCFF070QUN.bam;	1	ENCFF387AIX;	/files/ENCFF387AIX/@@download/ENCFF387AIX.bam;	1	ENCFF572OBM;	/files/ENCFF572OBM/@@download/ENCFF572OBM.bed.gz;	1	ENCFF221ZNO;	/files/ENCFF221ZNO/@@download/ENCFF221ZNO.bigWig;	1	ENCFF475GOZ;	/files/ENCFF475GOZ/@@download/ENCFF475GOZ.bigWig;	RELA
ENCODE3	ChIP-seq	tf	K562	eGFP-TAF7		stanford	ENCSR671GFC	2	ENCFF373VCV;ENCFF124VCI;	/files/ENCFF373VCV/@@download/ENCFF373VCV.bam;/files/ENCFF124VCI/@@download/ENCFF124VCI.bam;	1	ENCFF936MBZ;	/files/ENCFF936MBZ/@@download/ENCFF936MBZ.bam;	1	ENCFF797YEO;	/files/ENCFF797YEO/@@download/ENCFF797YEO.bed.gz;	1	ENCFF367YBI;	/files/ENCFF367YBI/@@download/ENCFF367YBI.bigWig;	1	ENCFF926TKQ;	/files/ENCFF926TKQ/@@download/ENCFF926TKQ.bigWig;	TAF7
ENCODE3	ChIP-seq	tf	K562	eGFP-TEAD2		stanford	ENCSR635GTR	2	ENCFF578CTB;ENCFF197TMV;	/files/ENCFF578CTB/@@download/ENCFF578CTB.bam;/files/ENCFF197TMV/@@download/ENCFF197TMV.bam;	1	ENCFF189PKR;	/files/ENCFF189PKR/@@download/ENCFF189PKR.bam;	1	ENCFF794EJN;	/files/ENCFF794EJN/@@download/ENCFF794EJN.bed.gz;	1	ENCFF561RXA;	/files/ENCFF561RXA/@@download/ENCFF561RXA.bigWig;	1	ENCFF048PQD;	/files/ENCFF048PQD/@@download/ENCFF048PQD.bigWig;	TEAD2
ENCODE3	ChIP-seq	tf	K562	eGFP-TFDP1		uchicago	ENCSR017GBO	2	ENCFF488CVL;ENCFF826XVE;	/files/ENCFF488CVL/@@download/ENCFF488CVL.bam;/files/ENCFF826XVE/@@download/ENCFF826XVE.bam;	1	ENCFF744LSD;	/files/ENCFF744LSD/@@download/ENCFF744LSD.bam;	1	ENCFF701MXF;	/files/ENCFF701MXF/@@download/ENCFF701MXF.bed.gz;	1	ENCFF419SJF;	/files/ENCFF419SJF/@@download/ENCFF419SJF.bigWig;	1	ENCFF462NRC;	/files/ENCFF462NRC/@@download/ENCFF462NRC.bigWig;	TFDP1
ENCODE3	ChIP-seq	tf	K562	eGFP-TSC22D4		stanford	ENCSR787RVK	2	ENCFF143UTJ;ENCFF811OUA;	/files/ENCFF143UTJ/@@download/ENCFF143UTJ.bam;/files/ENCFF811OUA/@@download/ENCFF811OUA.bam;	1	ENCFF930DZH;	/files/ENCFF930DZH/@@download/ENCFF930DZH.bam;	1	ENCFF350MYQ;	/files/ENCFF350MYQ/@@download/ENCFF350MYQ.bed.gz;	1	ENCFF780ABV;	/files/ENCFF780ABV/@@download/ENCFF780ABV.bigWig;	1	ENCFF380LKG;	/files/ENCFF380LKG/@@download/ENCFF380LKG.bigWig;	TSC22D4
ENCODE3	ChIP-seq	tf	K562	eGFP-USF2		uchicago	ENCSR359NFW	2	ENCFF523PEG;ENCFF918WMQ;	/files/ENCFF523PEG/@@download/ENCFF523PEG.bam;/files/ENCFF918WMQ/@@download/ENCFF918WMQ.bam;	1	ENCFF773XAD;	/files/ENCFF773XAD/@@download/ENCFF773XAD.bam;	1	ENCFF242XCO;	/files/ENCFF242XCO/@@download/ENCFF242XCO.bed.gz;	1	ENCFF766EAB;	/files/ENCFF766EAB/@@download/ENCFF766EAB.bigWig;	1	ENCFF585WCX;	/files/ENCFF585WCX/@@download/ENCFF585WCX.bigWig;	USF2
ENCODE3	ChIP-seq	tf	K562	eGFP-ZBTB11		uchicago	ENCSR706BJO	2	ENCFF434TTY;ENCFF846HRR;	/files/ENCFF434TTY/@@download/ENCFF434TTY.bam;/files/ENCFF846HRR/@@download/ENCFF846HRR.bam;	1	ENCFF359SKD;	/files/ENCFF359SKD/@@download/ENCFF359SKD.bam;	1	ENCFF672PKR;	/files/ENCFF672PKR/@@download/ENCFF672PKR.bed.gz;	1	ENCFF792VMA;	/files/ENCFF792VMA/@@download/ENCFF792VMA.bigWig;	1	ENCFF628WOU;	/files/ENCFF628WOU/@@download/ENCFF628WOU.bigWig;	ZBTB11
ENCODE3	ChIP-seq	tf	K562	eGFP-ZFX		uchicago	ENCSR920ASP	2	ENCFF500GNW;ENCFF804GZU;	/files/ENCFF500GNW/@@download/ENCFF500GNW.bam;/files/ENCFF804GZU/@@download/ENCFF804GZU.bam;	1	ENCFF053ULL;	/files/ENCFF053ULL/@@download/ENCFF053ULL.bam;	1	ENCFF576OQS;	/files/ENCFF576OQS/@@download/ENCFF576OQS.bed.gz;	1	ENCFF002QEB;	/files/ENCFF002QEB/@@download/ENCFF002QEB.bigWig;	1	ENCFF962YAA;	/files/ENCFF962YAA/@@download/ENCFF962YAA.bigWig;	ZFX
ENCODE3	ChIP-seq	tf	K562	eGFP-ZKSCAN8		uchicago	ENCSR448UKK	2	ENCFF508ZDE;ENCFF473TXL;	/files/ENCFF508ZDE/@@download/ENCFF508ZDE.bam;/files/ENCFF473TXL/@@download/ENCFF473TXL.bam;	1	ENCFF266VDG;	/files/ENCFF266VDG/@@download/ENCFF266VDG.bam;	1	ENCFF205JDZ;	/files/ENCFF205JDZ/@@download/ENCFF205JDZ.bed.gz;	1	ENCFF175SWA;	/files/ENCFF175SWA/@@download/ENCFF175SWA.bigWig;	1	ENCFF029MZM;	/files/ENCFF029MZM/@@download/ENCFF029MZM.bigWig;	ZKSCAN8
ENCODE3	ChIP-seq	tf	K562	eGFP-ZNF175		uchicago	ENCSR011PEI	2	ENCFF775KLX;ENCFF538HUN;	/files/ENCFF775KLX/@@download/ENCFF775KLX.bam;/files/ENCFF538HUN/@@download/ENCFF538HUN.bam;	1	ENCFF243GPO;	/files/ENCFF243GPO/@@download/ENCFF243GPO.bam;	1	ENCFF721LDD;	/files/ENCFF721LDD/@@download/ENCFF721LDD.bed.gz;	1	ENCFF680DUV;	/files/ENCFF680DUV/@@download/ENCFF680DUV.bigWig;	1	ENCFF869FIE;	/files/ENCFF869FIE/@@download/ENCFF869FIE.bigWig;	ZNF175
ENCODE3	ChIP-seq	tf	K562	eGFP-ZNF197		uchicago	ENCSR580IAO	2	ENCFF764PZX;ENCFF947CVN;	/files/ENCFF764PZX/@@download/ENCFF764PZX.bam;/files/ENCFF947CVN/@@download/ENCFF947CVN.bam;	1	ENCFF977MTW;	/files/ENCFF977MTW/@@download/ENCFF977MTW.bam;	0			1	ENCFF973NIW;	/files/ENCFF973NIW/@@download/ENCFF973NIW.bigWig;	1	ENCFF496HOU;	/files/ENCFF496HOU/@@download/ENCFF496HOU.bigWig;	ZNF197
ENCODE3	ChIP-seq	tf	K562	eGFP-ZNF24		stanford	ENCSR117WTM	2	ENCFF807NZJ;ENCFF767NHP;	/files/ENCFF807NZJ/@@download/ENCFF807NZJ.bam;/files/ENCFF767NHP/@@download/ENCFF767NHP.bam;	1	ENCFF099DHX;	/files/ENCFF099DHX/@@download/ENCFF099DHX.bam;	1	ENCFF835ALK;	/files/ENCFF835ALK/@@download/ENCFF835ALK.bed.gz;	1	ENCFF234PPM;	/files/ENCFF234PPM/@@download/ENCFF234PPM.bigWig;	1	ENCFF350TWP;	/files/ENCFF350TWP/@@download/ENCFF350TWP.bigWig;	ZNF24
ENCODE3	ChIP-seq	tf	K562	eGFP-ZNF512		stanford	ENCSR591CCL	2	ENCFF512JPN;ENCFF187NQM;	/files/ENCFF512JPN/@@download/ENCFF512JPN.bam;/files/ENCFF187NQM/@@download/ENCFF187NQM.bam;	1	ENCFF267TAG;	/files/ENCFF267TAG/@@download/ENCFF267TAG.bam;	1	ENCFF447QUG;	/files/ENCFF447QUG/@@download/ENCFF447QUG.bed.gz;	1	ENCFF720FMQ;	/files/ENCFF720FMQ/@@download/ENCFF720FMQ.bigWig;	1	ENCFF870WHI;	/files/ENCFF870WHI/@@download/ENCFF870WHI.bigWig;	ZNF512
ENCODE3	ChIP-seq	tf	K562	eGFP-ZNF584		uchicago	ENCSR149ZBI	2	ENCFF749SPN;ENCFF151KAU;	/files/ENCFF749SPN/@@download/ENCFF749SPN.bam;/files/ENCFF151KAU/@@download/ENCFF151KAU.bam;	1	ENCFF122RZR;	/files/ENCFF122RZR/@@download/ENCFF122RZR.bam;	1	ENCFF144NEA;	/files/ENCFF144NEA/@@download/ENCFF144NEA.bed.gz;	1	ENCFF355QZP;	/files/ENCFF355QZP/@@download/ENCFF355QZP.bigWig;	1	ENCFF819OJE;	/files/ENCFF819OJE/@@download/ENCFF819OJE.bigWig;	ZNF584
ENCODE3	ChIP-seq	tf	K562	eGFP-ZNF589		uchicago	ENCSR603XLW	2	ENCFF729JBY;ENCFF500XCK;	/files/ENCFF729JBY/@@download/ENCFF729JBY.bam;/files/ENCFF500XCK/@@download/ENCFF500XCK.bam;	1	ENCFF743HYF;	/files/ENCFF743HYF/@@download/ENCFF743HYF.bam;	1	ENCFF348DPQ;	/files/ENCFF348DPQ/@@download/ENCFF348DPQ.bed.gz;	1	ENCFF198VXO;	/files/ENCFF198VXO/@@download/ENCFF198VXO.bigWig;	1	ENCFF784XPD;	/files/ENCFF784XPD/@@download/ENCFF784XPD.bigWig;	ZNF589
ENCODE3	ChIP-seq	tf	K562	eGFP-ZNF639		uchicago	ENCSR845BCL	2	ENCFF117CKT;ENCFF916QKW;	/files/ENCFF117CKT/@@download/ENCFF117CKT.bam;/files/ENCFF916QKW/@@download/ENCFF916QKW.bam;	1	ENCFF574IJZ;	/files/ENCFF574IJZ/@@download/ENCFF574IJZ.bam;	1	ENCFF794RZT;	/files/ENCFF794RZT/@@download/ENCFF794RZT.bed.gz;	1	ENCFF117FVM;	/files/ENCFF117FVM/@@download/ENCFF117FVM.bigWig;	1	ENCFF312PLO;	/files/ENCFF312PLO/@@download/ENCFF312PLO.bigWig;	ZNF639
ENCODE3	ChIP-seq	tf	K562	eGFP-ZNF644		uchicago	ENCSR729HVR	2	ENCFF729SVH;ENCFF968XOX;	/files/ENCFF729SVH/@@download/ENCFF729SVH.bam;/files/ENCFF968XOX/@@download/ENCFF968XOX.bam;	1	ENCFF479IHH;	/files/ENCFF479IHH/@@download/ENCFF479IHH.bam;	1	ENCFF774VNG;	/files/ENCFF774VNG/@@download/ENCFF774VNG.bed.gz;	1	ENCFF740FKH;	/files/ENCFF740FKH/@@download/ENCFF740FKH.bigWig;	1	ENCFF908OPJ;	/files/ENCFF908OPJ/@@download/ENCFF908OPJ.bigWig;	ZNF644
ENCODE3	ChIP-seq	tf	K562	eGFP-ZNF740		stanford	ENCSR532EMP	2	ENCFF424AYM;ENCFF130RDX;	/files/ENCFF424AYM/@@download/ENCFF424AYM.bam;/files/ENCFF130RDX/@@download/ENCFF130RDX.bam;	1	ENCFF990ZOB;	/files/ENCFF990ZOB/@@download/ENCFF990ZOB.bam;	1	ENCFF545RHH;	/files/ENCFF545RHH/@@download/ENCFF545RHH.bed.gz;	1	ENCFF315MUK;	/files/ENCFF315MUK/@@download/ENCFF315MUK.bigWig;	1	ENCFF623GLE;	/files/ENCFF623GLE/@@download/ENCFF623GLE.bigWig;	ZNF740
ENCODE3	ChIP-seq	tf	K562	eGFP-ZNF740		uchicago	ENCSR737UST	2	ENCFF356LRY;ENCFF284BJY;	/files/ENCFF356LRY/@@download/ENCFF356LRY.bam;/files/ENCFF284BJY/@@download/ENCFF284BJY.bam;	1	ENCFF139MVO;	/files/ENCFF139MVO/@@download/ENCFF139MVO.bam;	1	ENCFF287OTO;	/files/ENCFF287OTO/@@download/ENCFF287OTO.bed.gz;	1	ENCFF696IQC;	/files/ENCFF696IQC/@@download/ENCFF696IQC.bigWig;	1	ENCFF621LZE;	/files/ENCFF621LZE/@@download/ENCFF621LZE.bigWig;	ZNF740
ENCODE3	ChIP-seq	tf	K562	eGFP-ZNF766		uchicago	ENCSR194IJN	2	ENCFF323PVX;ENCFF133ZYE;	/files/ENCFF323PVX/@@download/ENCFF323PVX.bam;/files/ENCFF133ZYE/@@download/ENCFF133ZYE.bam;	1	ENCFF754ZXY;	/files/ENCFF754ZXY/@@download/ENCFF754ZXY.bam;	0			1	ENCFF600NSH;	/files/ENCFF600NSH/@@download/ENCFF600NSH.bigWig;	1	ENCFF059DNT;	/files/ENCFF059DNT/@@download/ENCFF059DNT.bigWig;	ZNF766
ENCODE3	ChIP-seq	tf	K562	eGFP-ZNF83		uchicago	ENCSR257XVY	2	ENCFF306XER;ENCFF054RVU;	/files/ENCFF306XER/@@download/ENCFF306XER.bam;/files/ENCFF054RVU/@@download/ENCFF054RVU.bam;	1	ENCFF285NOA;	/files/ENCFF285NOA/@@download/ENCFF285NOA.bam;	1	ENCFF629BDQ;	/files/ENCFF629BDQ/@@download/ENCFF629BDQ.bed.gz;	1	ENCFF680LIE;	/files/ENCFF680LIE/@@download/ENCFF680LIE.bigWig;	1	ENCFF433QCW;	/files/ENCFF433QCW/@@download/ENCFF433QCW.bigWig;	ZNF83
ENCODE3	ChIP-seq	tf	K562	ELF1		stanford	ENCSR502OEK	2	ENCFF791XQO;ENCFF357FKU;	/files/ENCFF791XQO/@@download/ENCFF791XQO.bam;/files/ENCFF357FKU/@@download/ENCFF357FKU.bam;	2	ENCFF051LWI;ENCFF581ZJL;	/files/ENCFF051LWI/@@download/ENCFF051LWI.bam;/files/ENCFF581ZJL/@@download/ENCFF581ZJL.bam;	1	ENCFF163MCL;	/files/ENCFF163MCL/@@download/ENCFF163MCL.bed.gz;	1	ENCFF377ENC;	/files/ENCFF377ENC/@@download/ENCFF377ENC.bigWig;	1	ENCFF963YVX;	/files/ENCFF963YVX/@@download/ENCFF963YVX.bigWig;	ELF1
ENCODE3	ChIP-seq	tf	K562	ESRRA		stanford	ENCSR486IFJ	2	ENCFF747PCD;ENCFF558XOV;	/files/ENCFF747PCD/@@download/ENCFF747PCD.bam;/files/ENCFF558XOV/@@download/ENCFF558XOV.bam;	2	ENCFF051LWI;ENCFF581ZJL;	/files/ENCFF051LWI/@@download/ENCFF051LWI.bam;/files/ENCFF581ZJL/@@download/ENCFF581ZJL.bam;	1	ENCFF932RXH;	/files/ENCFF932RXH/@@download/ENCFF932RXH.bed.gz;	1	ENCFF361KMY;	/files/ENCFF361KMY/@@download/ENCFF361KMY.bigWig;	1	ENCFF827COK;	/files/ENCFF827COK/@@download/ENCFF827COK.bigWig;	ESRRA
ENCODE3	ChIP-seq	tf	K562	ETV6		stanford	ENCSR124BJR	2	ENCFF890OID;ENCFF460VLB;	/files/ENCFF890OID/@@download/ENCFF890OID.bam;/files/ENCFF460VLB/@@download/ENCFF460VLB.bam;	2	ENCFF335IPE;ENCFF879OQC;	/files/ENCFF335IPE/@@download/ENCFF335IPE.bam;/files/ENCFF879OQC/@@download/ENCFF879OQC.bam;	1	ENCFF660VPM;	/files/ENCFF660VPM/@@download/ENCFF660VPM.bed.gz;	1	ENCFF535TIU;	/files/ENCFF535TIU/@@download/ENCFF535TIU.bigWig;	1	ENCFF720YCI;	/files/ENCFF720YCI/@@download/ENCFF720YCI.bigWig;	ETV6
ENCODE3	ChIP-seq	tf	K562	FLAG-ATF1		haib	ENCSR159OCC	2	ENCFF837QKV;ENCFF447TYF;	/files/ENCFF837QKV/@@download/ENCFF837QKV.bam;/files/ENCFF447TYF/@@download/ENCFF447TYF.bam;	1	ENCFF061QOJ;	/files/ENCFF061QOJ/@@download/ENCFF061QOJ.bam;	1	ENCFF030HWZ;	/files/ENCFF030HWZ/@@download/ENCFF030HWZ.bed.gz;	1	ENCFF659EGI;	/files/ENCFF659EGI/@@download/ENCFF659EGI.bigWig;	1	ENCFF145VGS;	/files/ENCFF145VGS/@@download/ENCFF145VGS.bigWig;	ATF1
ENCODE3	ChIP-seq	tf	K562	FLAG-PBX2		haib	ENCSR633EIC	2	ENCFF232RDZ;ENCFF907MUS;	/files/ENCFF232RDZ/@@download/ENCFF232RDZ.bam;/files/ENCFF907MUS/@@download/ENCFF907MUS.bam;	1	ENCFF061QOJ;	/files/ENCFF061QOJ/@@download/ENCFF061QOJ.bam;	1	ENCFF269EMM;	/files/ENCFF269EMM/@@download/ENCFF269EMM.bed.gz;	1	ENCFF218GXY;	/files/ENCFF218GXY/@@download/ENCFF218GXY.bigWig;	1	ENCFF021SXQ;	/files/ENCFF021SXQ/@@download/ENCFF021SXQ.bigWig;	PBX2
ENCODE3	ChIP-seq	tf	K562	FOXK2		stanford	ENCSR302AWT	2	ENCFF073XZO;ENCFF135OYM;	/files/ENCFF073XZO/@@download/ENCFF073XZO.bam;/files/ENCFF135OYM/@@download/ENCFF135OYM.bam;	2	ENCFF051LWI;ENCFF581ZJL;	/files/ENCFF051LWI/@@download/ENCFF051LWI.bam;/files/ENCFF581ZJL/@@download/ENCFF581ZJL.bam;	1	ENCFF138OPO;	/files/ENCFF138OPO/@@download/ENCFF138OPO.bed.gz;	1	ENCFF568MDW;	/files/ENCFF568MDW/@@download/ENCFF568MDW.bigWig;	1	ENCFF852WRN;	/files/ENCFF852WRN/@@download/ENCFF852WRN.bigWig;	FOXK2
ENCODE3	ChIP-seq	tf	K562	FOXK2		stanford	ENCSR508DQA	2	ENCFF599UMI;ENCFF928REO;	/files/ENCFF599UMI/@@download/ENCFF599UMI.bam;/files/ENCFF928REO/@@download/ENCFF928REO.bam;	2	ENCFF051LWI;ENCFF581ZJL;	/files/ENCFF051LWI/@@download/ENCFF051LWI.bam;/files/ENCFF581ZJL/@@download/ENCFF581ZJL.bam;	1	ENCFF141LQN;	/files/ENCFF141LQN/@@download/ENCFF141LQN.bed.gz;	1	ENCFF120FED;	/files/ENCFF120FED/@@download/ENCFF120FED.bigWig;	1	ENCFF688YSP;	/files/ENCFF688YSP/@@download/ENCFF688YSP.bigWig;	FOXK2
ENCODE3	ChIP-seq	tf	K562	HDAC1		stanford	ENCSR387UWP	2	ENCFF530XAQ;ENCFF233IID;	/files/ENCFF530XAQ/@@download/ENCFF530XAQ.bam;/files/ENCFF233IID/@@download/ENCFF233IID.bam;	2	ENCFF051LWI;ENCFF581ZJL;	/files/ENCFF051LWI/@@download/ENCFF051LWI.bam;/files/ENCFF581ZJL/@@download/ENCFF581ZJL.bam;	1	ENCFF185QPE;	/files/ENCFF185QPE/@@download/ENCFF185QPE.bed.gz;	1	ENCFF808OOA;	/files/ENCFF808OOA/@@download/ENCFF808OOA.bigWig;	1	ENCFF645PUW;	/files/ENCFF645PUW/@@download/ENCFF645PUW.bigWig;	HDAC1
ENCODE3	ChIP-seq	tf	K562	HDAC2		stanford	ENCSR075HTM	2	ENCFF406KFP;ENCFF686HTQ;	/files/ENCFF406KFP/@@download/ENCFF406KFP.bam;/files/ENCFF686HTQ/@@download/ENCFF686HTQ.bam;	2	ENCFF051LWI;ENCFF581ZJL;	/files/ENCFF051LWI/@@download/ENCFF051LWI.bam;/files/ENCFF581ZJL/@@download/ENCFF581ZJL.bam;	1	ENCFF562JDH;	/files/ENCFF562JDH/@@download/ENCFF562JDH.bed.gz;	1	ENCFF892TRP;	/files/ENCFF892TRP/@@download/ENCFF892TRP.bigWig;	1	ENCFF697WDH;	/files/ENCFF697WDH/@@download/ENCFF697WDH.bigWig;	HDAC2
ENCODE3	ChIP-seq	tf	K562	HDGF		stanford	ENCSR197ALX	2	ENCFF737QLL;ENCFF606HVQ;	/files/ENCFF737QLL/@@download/ENCFF737QLL.bam;/files/ENCFF606HVQ/@@download/ENCFF606HVQ.bam;	2	ENCFF051LWI;ENCFF581ZJL;	/files/ENCFF051LWI/@@download/ENCFF051LWI.bam;/files/ENCFF581ZJL/@@download/ENCFF581ZJL.bam;	1	ENCFF042ZTC;	/files/ENCFF042ZTC/@@download/ENCFF042ZTC.bed.gz;	1	ENCFF524ERC;	/files/ENCFF524ERC/@@download/ENCFF524ERC.bigWig;	1	ENCFF648GCQ;	/files/ENCFF648GCQ/@@download/ENCFF648GCQ.bigWig;	HDGF
ENCODE3	ChIP-seq	tf	K562	HDGF		stanford	ENCSR563YDA	2	ENCFF204DQZ;ENCFF073BGI;	/files/ENCFF204DQZ/@@download/ENCFF204DQZ.bam;/files/ENCFF073BGI/@@download/ENCFF073BGI.bam;	2	ENCFF051LWI;ENCFF581ZJL;	/files/ENCFF051LWI/@@download/ENCFF051LWI.bam;/files/ENCFF581ZJL/@@download/ENCFF581ZJL.bam;	1	ENCFF354OCA;	/files/ENCFF354OCA/@@download/ENCFF354OCA.bed.gz;	1	ENCFF076PCY;	/files/ENCFF076PCY/@@download/ENCFF076PCY.bigWig;	1	ENCFF224ASU;	/files/ENCFF224ASU/@@download/ENCFF224ASU.bigWig;	HDGF
ENCODE3	ChIP-seq	tf	K562	HES1		stanford	ENCSR091JXL	2	ENCFF989OSX;ENCFF853EMP;	/files/ENCFF989OSX/@@download/ENCFF989OSX.bam;/files/ENCFF853EMP/@@download/ENCFF853EMP.bam;	2	ENCFF051LWI;ENCFF581ZJL;	/files/ENCFF051LWI/@@download/ENCFF051LWI.bam;/files/ENCFF581ZJL/@@download/ENCFF581ZJL.bam;	1	ENCFF371SXN;	/files/ENCFF371SXN/@@download/ENCFF371SXN.bed.gz;	1	ENCFF515WMP;	/files/ENCFF515WMP/@@download/ENCFF515WMP.bigWig;	1	ENCFF071USV;	/files/ENCFF071USV/@@download/ENCFF071USV.bigWig;	HES1
ENCODE3	ChIP-seq	tf	K562	IKZF1		stanford	ENCSR948VFL	2	ENCFF777WTJ;ENCFF561GSY;	/files/ENCFF777WTJ/@@download/ENCFF777WTJ.bam;/files/ENCFF561GSY/@@download/ENCFF561GSY.bam;	2	ENCFF051LWI;ENCFF581ZJL;	/files/ENCFF051LWI/@@download/ENCFF051LWI.bam;/files/ENCFF581ZJL/@@download/ENCFF581ZJL.bam;	1	ENCFF886VSU;	/files/ENCFF886VSU/@@download/ENCFF886VSU.bed.gz;	1	ENCFF995KTX;	/files/ENCFF995KTX/@@download/ENCFF995KTX.bigWig;	1	ENCFF715OCK;	/files/ENCFF715OCK/@@download/ENCFF715OCK.bigWig;	IKZF1
ENCODE3	ChIP-seq	tf	K562	IKZF1		stanford	ENCSR395HWC	2	ENCFF475POO;ENCFF572MZM;	/files/ENCFF475POO/@@download/ENCFF475POO.bam;/files/ENCFF572MZM/@@download/ENCFF572MZM.bam;	2	ENCFF051LWI;ENCFF581ZJL;	/files/ENCFF051LWI/@@download/ENCFF051LWI.bam;/files/ENCFF581ZJL/@@download/ENCFF581ZJL.bam;	1	ENCFF321MEV;	/files/ENCFF321MEV/@@download/ENCFF321MEV.bed.gz;	1	ENCFF401SIW;	/files/ENCFF401SIW/@@download/ENCFF401SIW.bigWig;	1	ENCFF012KOC;	/files/ENCFF012KOC/@@download/ENCFF012KOC.bigWig;	IKZF1
ENCODE3	ChIP-seq	tf	K562	IRF2		stanford	ENCSR376WCJ	2	ENCFF147VCN;ENCFF852RLW;	/files/ENCFF147VCN/@@download/ENCFF147VCN.bam;/files/ENCFF852RLW/@@download/ENCFF852RLW.bam;	2	ENCFF335IPE;ENCFF879OQC;	/files/ENCFF335IPE/@@download/ENCFF335IPE.bam;/files/ENCFF879OQC/@@download/ENCFF879OQC.bam;	1	ENCFF284BAX;	/files/ENCFF284BAX/@@download/ENCFF284BAX.bed.gz;	1	ENCFF412ARP;	/files/ENCFF412ARP/@@download/ENCFF412ARP.bigWig;	1	ENCFF982NLI;	/files/ENCFF982NLI/@@download/ENCFF982NLI.bigWig;	IRF2
ENCODE3	ChIP-seq	tf	K562	JUNB		haib	ENCSR795IYP	2	ENCFF889JSZ;ENCFF193ALV;	/files/ENCFF889JSZ/@@download/ENCFF889JSZ.bam;/files/ENCFF193ALV/@@download/ENCFF193ALV.bam;	1	ENCFF444TNY;	/files/ENCFF444TNY/@@download/ENCFF444TNY.bam;	1	ENCFF223QFO;	/files/ENCFF223QFO/@@download/ENCFF223QFO.bed.gz;	1	ENCFF227WDE;	/files/ENCFF227WDE/@@download/ENCFF227WDE.bigWig;	1	ENCFF511DBK;	/files/ENCFF511DBK/@@download/ENCFF511DBK.bigWig;	JUNB
ENCODE3	ChIP-seq	tf	K562	KAT8		stanford	ENCSR086FZL	2	ENCFF461OLA;ENCFF207OPF;	/files/ENCFF461OLA/@@download/ENCFF461OLA.bam;/files/ENCFF207OPF/@@download/ENCFF207OPF.bam;	2	ENCFF051LWI;ENCFF581ZJL;	/files/ENCFF051LWI/@@download/ENCFF051LWI.bam;/files/ENCFF581ZJL/@@download/ENCFF581ZJL.bam;	1	ENCFF772QPO;	/files/ENCFF772QPO/@@download/ENCFF772QPO.bed.gz;	1	ENCFF689KXB;	/files/ENCFF689KXB/@@download/ENCFF689KXB.bigWig;	1	ENCFF068JOG;	/files/ENCFF068JOG/@@download/ENCFF068JOG.bigWig;	KAT8
ENCODE3	ChIP-seq	tf	K562	KDM1A		stanford	ENCSR360HRA	2	ENCFF984QQT;ENCFF892UVF;	/files/ENCFF984QQT/@@download/ENCFF984QQT.bam;/files/ENCFF892UVF/@@download/ENCFF892UVF.bam;	2	ENCFF160VXC;ENCFF834TUP;	/files/ENCFF160VXC/@@download/ENCFF160VXC.bam;/files/ENCFF834TUP/@@download/ENCFF834TUP.bam;	1	ENCFF838COI;	/files/ENCFF838COI/@@download/ENCFF838COI.bed.gz;	1	ENCFF739HXS;	/files/ENCFF739HXS/@@download/ENCFF739HXS.bigWig;	1	ENCFF758MEL;	/files/ENCFF758MEL/@@download/ENCFF758MEL.bigWig;	KDM1A
ENCODE3	ChIP-seq	tf	K562	KDM1A		stanford	ENCSR908CMW	2	ENCFF819KCS;ENCFF608UCM;	/files/ENCFF819KCS/@@download/ENCFF819KCS.bam;/files/ENCFF608UCM/@@download/ENCFF608UCM.bam;	2	ENCFF160VXC;ENCFF834TUP;	/files/ENCFF160VXC/@@download/ENCFF160VXC.bam;/files/ENCFF834TUP/@@download/ENCFF834TUP.bam;	1	ENCFF738WCE;	/files/ENCFF738WCE/@@download/ENCFF738WCE.bed.gz;	1	ENCFF765XCJ;	/files/ENCFF765XCJ/@@download/ENCFF765XCJ.bigWig;	1	ENCFF734YKJ;	/files/ENCFF734YKJ/@@download/ENCFF734YKJ.bigWig;	KDM1A
ENCODE3	ChIP-seq	tf	K562	KDM4B		haib	ENCSR642VZY	2	ENCFF697MUV;ENCFF687NJZ;	/files/ENCFF697MUV/@@download/ENCFF697MUV.bam;/files/ENCFF687NJZ/@@download/ENCFF687NJZ.bam;	1	ENCFF444TNY;	/files/ENCFF444TNY/@@download/ENCFF444TNY.bam;	1	ENCFF269TDL;	/files/ENCFF269TDL/@@download/ENCFF269TDL.bed.gz;	1	ENCFF092EHI;	/files/ENCFF092EHI/@@download/ENCFF092EHI.bigWig;	1	ENCFF628CJE;	/files/ENCFF628CJE/@@download/ENCFF628CJE.bigWig;	KDM4B
ENCODE3	ChIP-seq	tf	K562	KLF16		haib	ENCSR760UVO	2	ENCFF354IGM;ENCFF356PMF;	/files/ENCFF354IGM/@@download/ENCFF354IGM.bam;/files/ENCFF356PMF/@@download/ENCFF356PMF.bam;	1	ENCFF444TNY;	/files/ENCFF444TNY/@@download/ENCFF444TNY.bam;	1	ENCFF844HBQ;	/files/ENCFF844HBQ/@@download/ENCFF844HBQ.bed.gz;	1	ENCFF962PLB;	/files/ENCFF962PLB/@@download/ENCFF962PLB.bigWig;	1	ENCFF161TZI;	/files/ENCFF161TZI/@@download/ENCFF161TZI.bigWig;	KLF16
ENCODE3	ChIP-seq	tf	K562	L3MBTL2		stanford	ENCSR530XQI	2	ENCFF767TZS;ENCFF011MCR;	/files/ENCFF767TZS/@@download/ENCFF767TZS.bam;/files/ENCFF011MCR/@@download/ENCFF011MCR.bam;	2	ENCFF051LWI;ENCFF581ZJL;	/files/ENCFF051LWI/@@download/ENCFF051LWI.bam;/files/ENCFF581ZJL/@@download/ENCFF581ZJL.bam;	1	ENCFF468PSZ;	/files/ENCFF468PSZ/@@download/ENCFF468PSZ.bed.gz;	1	ENCFF403EBC;	/files/ENCFF403EBC/@@download/ENCFF403EBC.bigWig;	1	ENCFF127DIL;	/files/ENCFF127DIL/@@download/ENCFF127DIL.bigWig;	L3MBTL2
ENCODE3	ChIP-seq	tf	K562	LEF1		stanford	ENCSR343ELW	2	ENCFF928QMZ;ENCFF550WAC;	/files/ENCFF928QMZ/@@download/ENCFF928QMZ.bam;/files/ENCFF550WAC/@@download/ENCFF550WAC.bam;	2	ENCFF051LWI;ENCFF581ZJL;	/files/ENCFF051LWI/@@download/ENCFF051LWI.bam;/files/ENCFF581ZJL/@@download/ENCFF581ZJL.bam;	1	ENCFF003ZTL;	/files/ENCFF003ZTL/@@download/ENCFF003ZTL.bed.gz;	1	ENCFF945VLV;	/files/ENCFF945VLV/@@download/ENCFF945VLV.bigWig;	1	ENCFF766KPI;	/files/ENCFF766KPI/@@download/ENCFF766KPI.bigWig;	LEF1
ENCODE3	ChIP-seq	tf	K562	MBD2		haib	ENCSR221GAN	4	ENCFF267EKF;ENCFF182CYB;ENCFF388AJM;ENCFF057WPZ;	/files/ENCFF267EKF/@@download/ENCFF267EKF.bam;/files/ENCFF182CYB/@@download/ENCFF182CYB.bam;/files/ENCFF388AJM/@@download/ENCFF388AJM.bam;/files/ENCFF057WPZ/@@download/ENCFF057WPZ.bam;	1	ENCFF468ZDX;	/files/ENCFF468ZDX/@@download/ENCFF468ZDX.bam;	1	ENCFF470MLY;	/files/ENCFF470MLY/@@download/ENCFF470MLY.bed.gz;	1	ENCFF702ZXJ;	/files/ENCFF702ZXJ/@@download/ENCFF702ZXJ.bigWig;	1	ENCFF371KUO;	/files/ENCFF371KUO/@@download/ENCFF371KUO.bigWig;	MBD2
ENCODE3	ChIP-seq	tf	K562	MCM3		stanford	ENCSR990AZC	2	ENCFF621JTB;ENCFF508SEX;	/files/ENCFF621JTB/@@download/ENCFF621JTB.bam;/files/ENCFF508SEX/@@download/ENCFF508SEX.bam;	2	ENCFF051LWI;ENCFF581ZJL;	/files/ENCFF051LWI/@@download/ENCFF051LWI.bam;/files/ENCFF581ZJL/@@download/ENCFF581ZJL.bam;	1	ENCFF679ITJ;	/files/ENCFF679ITJ/@@download/ENCFF679ITJ.bed.gz;	1	ENCFF050OCX;	/files/ENCFF050OCX/@@download/ENCFF050OCX.bigWig;	1	ENCFF332WPW;	/files/ENCFF332WPW/@@download/ENCFF332WPW.bigWig;	MCM3
ENCODE3	ChIP-seq	tf	K562	MCM5		stanford	ENCSR079WHK	2	ENCFF903MUJ;ENCFF308WNU;	/files/ENCFF903MUJ/@@download/ENCFF903MUJ.bam;/files/ENCFF308WNU/@@download/ENCFF308WNU.bam;	2	ENCFF051LWI;ENCFF581ZJL;	/files/ENCFF051LWI/@@download/ENCFF051LWI.bam;/files/ENCFF581ZJL/@@download/ENCFF581ZJL.bam;	1	ENCFF872YNU;	/files/ENCFF872YNU/@@download/ENCFF872YNU.bed.gz;	1	ENCFF204DTZ;	/files/ENCFF204DTZ/@@download/ENCFF204DTZ.bigWig;	1	ENCFF243CWO;	/files/ENCFF243CWO/@@download/ENCFF243CWO.bigWig;	MCM5
ENCODE3	ChIP-seq	tf	K562	MCM7		stanford	ENCSR542WJU	2	ENCFF477POF;ENCFF044ZGL;	/files/ENCFF477POF/@@download/ENCFF477POF.bam;/files/ENCFF044ZGL/@@download/ENCFF044ZGL.bam;	2	ENCFF051LWI;ENCFF581ZJL;	/files/ENCFF051LWI/@@download/ENCFF051LWI.bam;/files/ENCFF581ZJL/@@download/ENCFF581ZJL.bam;	1	ENCFF278ONE;	/files/ENCFF278ONE/@@download/ENCFF278ONE.bed.gz;	1	ENCFF355LQH;	/files/ENCFF355LQH/@@download/ENCFF355LQH.bigWig;	1	ENCFF028PQJ;	/files/ENCFF028PQJ/@@download/ENCFF028PQJ.bigWig;	MCM7
ENCODE3	ChIP-seq	tf	K562	MCM7		stanford	ENCSR038RGL	2	ENCFF425DVG;ENCFF366IHT;	/files/ENCFF425DVG/@@download/ENCFF425DVG.bam;/files/ENCFF366IHT/@@download/ENCFF366IHT.bam;	2	ENCFF051LWI;ENCFF581ZJL;	/files/ENCFF051LWI/@@download/ENCFF051LWI.bam;/files/ENCFF581ZJL/@@download/ENCFF581ZJL.bam;	1	ENCFF399GAE;	/files/ENCFF399GAE/@@download/ENCFF399GAE.bed.gz;	1	ENCFF435QEE;	/files/ENCFF435QEE/@@download/ENCFF435QEE.bigWig;	1	ENCFF817HCH;	/files/ENCFF817HCH/@@download/ENCFF817HCH.bigWig;	MCM7
ENCODE3	ChIP-seq	tf	K562	MIER1		stanford	ENCSR426MDV	2	ENCFF465ENL;ENCFF042HRP;	/files/ENCFF465ENL/@@download/ENCFF465ENL.bam;/files/ENCFF042HRP/@@download/ENCFF042HRP.bam;	2	ENCFF051LWI;ENCFF581ZJL;	/files/ENCFF051LWI/@@download/ENCFF051LWI.bam;/files/ENCFF581ZJL/@@download/ENCFF581ZJL.bam;	1	ENCFF050XKT;	/files/ENCFF050XKT/@@download/ENCFF050XKT.bed.gz;	1	ENCFF338EDO;	/files/ENCFF338EDO/@@download/ENCFF338EDO.bigWig;	1	ENCFF332DMO;	/files/ENCFF332DMO/@@download/ENCFF332DMO.bigWig;	MIER1
ENCODE3	ChIP-seq	tf	K562	MITF		haib	ENCSR000FCB	2	ENCFF400PQW;ENCFF046ELO;	/files/ENCFF400PQW/@@download/ENCFF400PQW.bam;/files/ENCFF046ELO/@@download/ENCFF046ELO.bam;	1	ENCFF048VYQ;	/files/ENCFF048VYQ/@@download/ENCFF048VYQ.bam;	1	ENCFF616LFC;	/files/ENCFF616LFC/@@download/ENCFF616LFC.bed.gz;	1	ENCFF691MGC;	/files/ENCFF691MGC/@@download/ENCFF691MGC.bigWig;	1	ENCFF427TQP;	/files/ENCFF427TQP/@@download/ENCFF427TQP.bigWig;	MITF
ENCODE3	ChIP-seq	tf	K562	MLLT1		stanford	ENCSR675LRO	2	ENCFF821TOA;ENCFF471WLV;	/files/ENCFF821TOA/@@download/ENCFF821TOA.bam;/files/ENCFF471WLV/@@download/ENCFF471WLV.bam;	2	ENCFF051LWI;ENCFF581ZJL;	/files/ENCFF051LWI/@@download/ENCFF051LWI.bam;/files/ENCFF581ZJL/@@download/ENCFF581ZJL.bam;	1	ENCFF630QZR;	/files/ENCFF630QZR/@@download/ENCFF630QZR.bed.gz;	1	ENCFF264TVC;	/files/ENCFF264TVC/@@download/ENCFF264TVC.bigWig;	1	ENCFF330XNK;	/files/ENCFF330XNK/@@download/ENCFF330XNK.bigWig;	MLLT1
ENCODE3	ChIP-seq	tf	K562	MLLT1		stanford	ENCSR107GRP	2	ENCFF463KKL;ENCFF069MNA;	/files/ENCFF463KKL/@@download/ENCFF463KKL.bam;/files/ENCFF069MNA/@@download/ENCFF069MNA.bam;	2	ENCFF051LWI;ENCFF581ZJL;	/files/ENCFF051LWI/@@download/ENCFF051LWI.bam;/files/ENCFF581ZJL/@@download/ENCFF581ZJL.bam;	1	ENCFF644WTS;	/files/ENCFF644WTS/@@download/ENCFF644WTS.bed.gz;	1	ENCFF261XKQ;	/files/ENCFF261XKQ/@@download/ENCFF261XKQ.bigWig;	1	ENCFF024YIP;	/files/ENCFF024YIP/@@download/ENCFF024YIP.bigWig;	MLLT1
ENCODE3	ChIP-seq	tf	K562	MTA2		stanford	ENCSR113LAS	2	ENCFF568FRV;ENCFF333NCC;	/files/ENCFF568FRV/@@download/ENCFF568FRV.bam;/files/ENCFF333NCC/@@download/ENCFF333NCC.bam;	2	ENCFF051LWI;ENCFF581ZJL;	/files/ENCFF051LWI/@@download/ENCFF051LWI.bam;/files/ENCFF581ZJL/@@download/ENCFF581ZJL.bam;	1	ENCFF922AJZ;	/files/ENCFF922AJZ/@@download/ENCFF922AJZ.bed.gz;	1	ENCFF060ICO;	/files/ENCFF060ICO/@@download/ENCFF060ICO.bigWig;	1	ENCFF749MZJ;	/files/ENCFF749MZJ/@@download/ENCFF749MZJ.bigWig;	MTA2
ENCODE3	ChIP-seq	tf	K562	MTA2		stanford	ENCSR411UYA	2	ENCFF539VZJ;ENCFF063DLZ;	/files/ENCFF539VZJ/@@download/ENCFF539VZJ.bam;/files/ENCFF063DLZ/@@download/ENCFF063DLZ.bam;	2	ENCFF051LWI;ENCFF581ZJL;	/files/ENCFF051LWI/@@download/ENCFF051LWI.bam;/files/ENCFF581ZJL/@@download/ENCFF581ZJL.bam;	1	ENCFF187WOY;	/files/ENCFF187WOY/@@download/ENCFF187WOY.bed.gz;	1	ENCFF629GYA;	/files/ENCFF629GYA/@@download/ENCFF629GYA.bigWig;	1	ENCFF653CUO;	/files/ENCFF653CUO/@@download/ENCFF653CUO.bigWig;	MTA2
ENCODE3	ChIP-seq	tf	K562	MYNN		haib	ENCSR737LTZ	2	ENCFF487NQY;ENCFF272HDX;	/files/ENCFF487NQY/@@download/ENCFF487NQY.bam;/files/ENCFF272HDX/@@download/ENCFF272HDX.bam;	2	ENCFF839YOM;ENCFF023YMB;	/files/ENCFF839YOM/@@download/ENCFF839YOM.bam;/files/ENCFF023YMB/@@download/ENCFF023YMB.bam;	1	ENCFF386WDF;	/files/ENCFF386WDF/@@download/ENCFF386WDF.bed.gz;	1	ENCFF869EZL;	/files/ENCFF869EZL/@@download/ENCFF869EZL.bigWig;	1	ENCFF145XHA;	/files/ENCFF145XHA/@@download/ENCFF145XHA.bigWig;	MYNN
ENCODE3	ChIP-seq	tf	K562	NBN		stanford	ENCSR085QEV	2	ENCFF948RVR;ENCFF262STC;	/files/ENCFF948RVR/@@download/ENCFF948RVR.bam;/files/ENCFF262STC/@@download/ENCFF262STC.bam;	2	ENCFF051LWI;ENCFF581ZJL;	/files/ENCFF051LWI/@@download/ENCFF051LWI.bam;/files/ENCFF581ZJL/@@download/ENCFF581ZJL.bam;	1	ENCFF653DKS;	/files/ENCFF653DKS/@@download/ENCFF653DKS.bed.gz;	1	ENCFF345EIT;	/files/ENCFF345EIT/@@download/ENCFF345EIT.bigWig;	1	ENCFF676AOK;	/files/ENCFF676AOK/@@download/ENCFF676AOK.bigWig;	NBN
ENCODE3	ChIP-seq	tf	K562	NCOA1		stanford	ENCSR931HNY	2	ENCFF690URW;ENCFF208HMF;	/files/ENCFF690URW/@@download/ENCFF690URW.bam;/files/ENCFF208HMF/@@download/ENCFF208HMF.bam;	2	ENCFF051LWI;ENCFF581ZJL;	/files/ENCFF051LWI/@@download/ENCFF051LWI.bam;/files/ENCFF581ZJL/@@download/ENCFF581ZJL.bam;	1	ENCFF822NPI;	/files/ENCFF822NPI/@@download/ENCFF822NPI.bed.gz;	1	ENCFF163ACV;	/files/ENCFF163ACV/@@download/ENCFF163ACV.bigWig;	1	ENCFF941LGJ;	/files/ENCFF941LGJ/@@download/ENCFF941LGJ.bigWig;	NCOA1
ENCODE3	ChIP-seq	tf	K562	NFE2		haib	ENCSR000FCC	2	ENCFF395SCA;ENCFF545MBO;	/files/ENCFF395SCA/@@download/ENCFF395SCA.bam;/files/ENCFF545MBO/@@download/ENCFF545MBO.bam;	1	ENCFF048VYQ;	/files/ENCFF048VYQ/@@download/ENCFF048VYQ.bam;	1	ENCFF616KSA;	/files/ENCFF616KSA/@@download/ENCFF616KSA.bed.gz;	1	ENCFF399JNI;	/files/ENCFF399JNI/@@download/ENCFF399JNI.bigWig;	1	ENCFF557POT;	/files/ENCFF557POT/@@download/ENCFF557POT.bigWig;	NFE2
ENCODE3	ChIP-seq	tf	K562	NFRKB		stanford	ENCSR657EOF	2	ENCFF943WPZ;ENCFF239DXH;	/files/ENCFF943WPZ/@@download/ENCFF943WPZ.bam;/files/ENCFF239DXH/@@download/ENCFF239DXH.bam;	2	ENCFF051LWI;ENCFF581ZJL;	/files/ENCFF051LWI/@@download/ENCFF051LWI.bam;/files/ENCFF581ZJL/@@download/ENCFF581ZJL.bam;	1	ENCFF414QTG;	/files/ENCFF414QTG/@@download/ENCFF414QTG.bed.gz;	1	ENCFF210WIF;	/files/ENCFF210WIF/@@download/ENCFF210WIF.bigWig;	1	ENCFF231QPU;	/files/ENCFF231QPU/@@download/ENCFF231QPU.bigWig;	NFRKB
ENCODE3	ChIP-seq	tf	K562	NR2F1		stanford	ENCSR970NKQ	2	ENCFF056YEU;ENCFF688SSK;	/files/ENCFF056YEU/@@download/ENCFF056YEU.bam;/files/ENCFF688SSK/@@download/ENCFF688SSK.bam;	2	ENCFF051LWI;ENCFF581ZJL;	/files/ENCFF051LWI/@@download/ENCFF051LWI.bam;/files/ENCFF581ZJL/@@download/ENCFF581ZJL.bam;	1	ENCFF275TCO;	/files/ENCFF275TCO/@@download/ENCFF275TCO.bed.gz;	1	ENCFF321HLT;	/files/ENCFF321HLT/@@download/ENCFF321HLT.bigWig;	1	ENCFF928QBF;	/files/ENCFF928QBF/@@download/ENCFF928QBF.bigWig;	NR2F1
ENCODE3	ChIP-seq	tf	K562	NR2F6		haib	ENCSR707QWA	2	ENCFF688UQF;ENCFF361KFD;	/files/ENCFF688UQF/@@download/ENCFF688UQF.bam;/files/ENCFF361KFD/@@download/ENCFF361KFD.bam;	1	ENCFF444TNY;	/files/ENCFF444TNY/@@download/ENCFF444TNY.bam;	1	ENCFF712AXK;	/files/ENCFF712AXK/@@download/ENCFF712AXK.bed.gz;	1	ENCFF162UCA;	/files/ENCFF162UCA/@@download/ENCFF162UCA.bigWig;	1	ENCFF142EXA;	/files/ENCFF142EXA/@@download/ENCFF142EXA.bigWig;	NR2F6
ENCODE3	ChIP-seq	tf	K562	NRF1		haib	ENCSR837EYC	2	ENCFF862RTJ;ENCFF742QOQ;	/files/ENCFF862RTJ/@@download/ENCFF862RTJ.bam;/files/ENCFF742QOQ/@@download/ENCFF742QOQ.bam;	2	ENCFF839YOM;ENCFF023YMB;	/files/ENCFF839YOM/@@download/ENCFF839YOM.bam;/files/ENCFF023YMB/@@download/ENCFF023YMB.bam;	1	ENCFF664FFU;	/files/ENCFF664FFU/@@download/ENCFF664FFU.bed.gz;	1	ENCFF812ZYM;	/files/ENCFF812ZYM/@@download/ENCFF812ZYM.bigWig;	1	ENCFF027MWG;	/files/ENCFF027MWG/@@download/ENCFF027MWG.bigWig;	NRF1
ENCODE3	ChIP-seq	tf	K562	NRF1		stanford	ENCSR494TDU	2	ENCFF724MBT;ENCFF882JOI;	/files/ENCFF724MBT/@@download/ENCFF724MBT.bam;/files/ENCFF882JOI/@@download/ENCFF882JOI.bam;	2	ENCFF051LWI;ENCFF581ZJL;	/files/ENCFF051LWI/@@download/ENCFF051LWI.bam;/files/ENCFF581ZJL/@@download/ENCFF581ZJL.bam;	1	ENCFF657YIC;	/files/ENCFF657YIC/@@download/ENCFF657YIC.bed.gz;	1	ENCFF290QSM;	/files/ENCFF290QSM/@@download/ENCFF290QSM.bigWig;	1	ENCFF720BUE;	/files/ENCFF720BUE/@@download/ENCFF720BUE.bigWig;	NRF1
ENCODE3	ChIP-seq	tf	K562	NRF1		stanford	ENCSR998AJK	2	ENCFF986GTB;ENCFF615FDE;	/files/ENCFF986GTB/@@download/ENCFF986GTB.bam;/files/ENCFF615FDE/@@download/ENCFF615FDE.bam;	2	ENCFF051LWI;ENCFF581ZJL;	/files/ENCFF051LWI/@@download/ENCFF051LWI.bam;/files/ENCFF581ZJL/@@download/ENCFF581ZJL.bam;	1	ENCFF454OVP;	/files/ENCFF454OVP/@@download/ENCFF454OVP.bed.gz;	1	ENCFF713PLO;	/files/ENCFF713PLO/@@download/ENCFF713PLO.bigWig;	1	ENCFF328DWU;	/files/ENCFF328DWU/@@download/ENCFF328DWU.bigWig;	NRF1
ENCODE3	ChIP-seq	tf	K562	PKNOX1		stanford	ENCSR115SMW	2	ENCFF133FDG;ENCFF394VWK;	/files/ENCFF133FDG/@@download/ENCFF133FDG.bam;/files/ENCFF394VWK/@@download/ENCFF394VWK.bam;	2	ENCFF051LWI;ENCFF581ZJL;	/files/ENCFF051LWI/@@download/ENCFF051LWI.bam;/files/ENCFF581ZJL/@@download/ENCFF581ZJL.bam;	1	ENCFF115MIG;	/files/ENCFF115MIG/@@download/ENCFF115MIG.bed.gz;	1	ENCFF986WUB;	/files/ENCFF986WUB/@@download/ENCFF986WUB.bigWig;	1	ENCFF834YRR;	/files/ENCFF834YRR/@@download/ENCFF834YRR.bigWig;	PKNOX1
ENCODE3	ChIP-seq	tf	K562	POLR2A		stanford	ENCSR388QZF	2	ENCFF839GLQ;ENCFF138LNW;	/files/ENCFF839GLQ/@@download/ENCFF839GLQ.bam;/files/ENCFF138LNW/@@download/ENCFF138LNW.bam;	2	ENCFF051LWI;ENCFF581ZJL;	/files/ENCFF051LWI/@@download/ENCFF051LWI.bam;/files/ENCFF581ZJL/@@download/ENCFF581ZJL.bam;	1	ENCFF248IWJ;	/files/ENCFF248IWJ/@@download/ENCFF248IWJ.bed.gz;	1	ENCFF518XWE;	/files/ENCFF518XWE/@@download/ENCFF518XWE.bigWig;	1	ENCFF647MSS;	/files/ENCFF647MSS/@@download/ENCFF647MSS.bigWig;	POLR2A
ENCODE3	ChIP-seq	tf	K562	POLR2A		stanford	ENCSR031TFS	2	ENCFF666QOX;ENCFF845QLW;	/files/ENCFF666QOX/@@download/ENCFF666QOX.bam;/files/ENCFF845QLW/@@download/ENCFF845QLW.bam;	2	ENCFF051LWI;ENCFF581ZJL;	/files/ENCFF051LWI/@@download/ENCFF051LWI.bam;/files/ENCFF581ZJL/@@download/ENCFF581ZJL.bam;	1	ENCFF937VZI;	/files/ENCFF937VZI/@@download/ENCFF937VZI.bed.gz;	1	ENCFF541PYW;	/files/ENCFF541PYW/@@download/ENCFF541PYW.bigWig;	1	ENCFF348UKA;	/files/ENCFF348UKA/@@download/ENCFF348UKA.bigWig;	POLR2A
ENCODE3	ChIP-seq	tf	K562	RAD51		stanford	ENCSR524BUE	2	ENCFF254KBN;ENCFF650WIA;	/files/ENCFF254KBN/@@download/ENCFF254KBN.bam;/files/ENCFF650WIA/@@download/ENCFF650WIA.bam;	2	ENCFF051LWI;ENCFF581ZJL;	/files/ENCFF051LWI/@@download/ENCFF051LWI.bam;/files/ENCFF581ZJL/@@download/ENCFF581ZJL.bam;	1	ENCFF493VJJ;	/files/ENCFF493VJJ/@@download/ENCFF493VJJ.bed.gz;	1	ENCFF178AAH;	/files/ENCFF178AAH/@@download/ENCFF178AAH.bigWig;	1	ENCFF532QDR;	/files/ENCFF532QDR/@@download/ENCFF532QDR.bigWig;	RAD51
ENCODE3	ChIP-seq	tf	K562	REST		stanford	ENCSR137ZMQ	2	ENCFF686NWE;ENCFF541OZF;	/files/ENCFF686NWE/@@download/ENCFF686NWE.bam;/files/ENCFF541OZF/@@download/ENCFF541OZF.bam;	2	ENCFF051LWI;ENCFF581ZJL;	/files/ENCFF051LWI/@@download/ENCFF051LWI.bam;/files/ENCFF581ZJL/@@download/ENCFF581ZJL.bam;	1	ENCFF603TZF;	/files/ENCFF603TZF/@@download/ENCFF603TZF.bed.gz;	1	ENCFF905SQA;	/files/ENCFF905SQA/@@download/ENCFF905SQA.bigWig;	1	ENCFF571ECM;	/files/ENCFF571ECM/@@download/ENCFF571ECM.bigWig;	REST
ENCODE3	ChIP-seq	tf	K562	RFX1		stanford	ENCSR041AXL	2	ENCFF862UZN;ENCFF080MNK;	/files/ENCFF862UZN/@@download/ENCFF862UZN.bam;/files/ENCFF080MNK/@@download/ENCFF080MNK.bam;	2	ENCFF051LWI;ENCFF581ZJL;	/files/ENCFF051LWI/@@download/ENCFF051LWI.bam;/files/ENCFF581ZJL/@@download/ENCFF581ZJL.bam;	1	ENCFF654RTP;	/files/ENCFF654RTP/@@download/ENCFF654RTP.bed.gz;	1	ENCFF099VJR;	/files/ENCFF099VJR/@@download/ENCFF099VJR.bigWig;	1	ENCFF362QFP;	/files/ENCFF362QFP/@@download/ENCFF362QFP.bigWig;	RFX1
ENCODE3	ChIP-seq	tf	K562	RFX1		stanford	ENCSR968GIB	2	ENCFF368KYI;ENCFF090JBA;	/files/ENCFF368KYI/@@download/ENCFF368KYI.bam;/files/ENCFF090JBA/@@download/ENCFF090JBA.bam;	2	ENCFF160VXC;ENCFF834TUP;	/files/ENCFF160VXC/@@download/ENCFF160VXC.bam;/files/ENCFF834TUP/@@download/ENCFF834TUP.bam;	1	ENCFF010UHD;	/files/ENCFF010UHD/@@download/ENCFF010UHD.bed.gz;	1	ENCFF583AGI;	/files/ENCFF583AGI/@@download/ENCFF583AGI.bigWig;	1	ENCFF156KTG;	/files/ENCFF156KTG/@@download/ENCFF156KTG.bigWig;	RFX1
ENCODE3	ChIP-seq	tf	K562	RNF2		stanford	ENCSR138FUZ	2	ENCFF672FSO;ENCFF177GPP;	/files/ENCFF672FSO/@@download/ENCFF672FSO.bam;/files/ENCFF177GPP/@@download/ENCFF177GPP.bam;	2	ENCFF335IPE;ENCFF879OQC;	/files/ENCFF335IPE/@@download/ENCFF335IPE.bam;/files/ENCFF879OQC/@@download/ENCFF879OQC.bam;	1	ENCFF269XTC;	/files/ENCFF269XTC/@@download/ENCFF269XTC.bed.gz;	1	ENCFF307KUU;	/files/ENCFF307KUU/@@download/ENCFF307KUU.bigWig;	1	ENCFF423RVZ;	/files/ENCFF423RVZ/@@download/ENCFF423RVZ.bigWig;	RNF2
ENCODE3	ChIP-seq	tf	K562	RNF2		haib	ENCSR076YPO	2	ENCFF107VJA;ENCFF708IYO;	/files/ENCFF107VJA/@@download/ENCFF107VJA.bam;/files/ENCFF708IYO/@@download/ENCFF708IYO.bam;	1	ENCFF444TNY;	/files/ENCFF444TNY/@@download/ENCFF444TNY.bam;	1	ENCFF087ZGG;	/files/ENCFF087ZGG/@@download/ENCFF087ZGG.bed.gz;	1	ENCFF665NVN;	/files/ENCFF665NVN/@@download/ENCFF665NVN.bigWig;	1	ENCFF004PKK;	/files/ENCFF004PKK/@@download/ENCFF004PKK.bigWig;	RNF2
ENCODE3	ChIP-seq	tf	K562	RNF2		stanford	ENCSR820GND	2	ENCFF050ZWR;ENCFF842SKP;	/files/ENCFF050ZWR/@@download/ENCFF050ZWR.bam;/files/ENCFF842SKP/@@download/ENCFF842SKP.bam;	2	ENCFF051LWI;ENCFF581ZJL;	/files/ENCFF051LWI/@@download/ENCFF051LWI.bam;/files/ENCFF581ZJL/@@download/ENCFF581ZJL.bam;	1	ENCFF538DEE;	/files/ENCFF538DEE/@@download/ENCFF538DEE.bed.gz;	1	ENCFF388GQF;	/files/ENCFF388GQF/@@download/ENCFF388GQF.bigWig;	1	ENCFF847TGB;	/files/ENCFF847TGB/@@download/ENCFF847TGB.bigWig;	RNF2
ENCODE3	ChIP-seq	tf	K562	RUNX1		haib	ENCSR588AKU	2	ENCFF391CGQ;ENCFF892CVA;	/files/ENCFF391CGQ/@@download/ENCFF391CGQ.bam;/files/ENCFF892CVA/@@download/ENCFF892CVA.bam;	2	ENCFF839YOM;ENCFF023YMB;	/files/ENCFF839YOM/@@download/ENCFF839YOM.bam;/files/ENCFF023YMB/@@download/ENCFF023YMB.bam;	1	ENCFF406HKZ;	/files/ENCFF406HKZ/@@download/ENCFF406HKZ.bed.gz;	1	ENCFF705SNM;	/files/ENCFF705SNM/@@download/ENCFF705SNM.bigWig;	1	ENCFF720CPE;	/files/ENCFF720CPE/@@download/ENCFF720CPE.bigWig;	RUNX1
ENCODE3	ChIP-seq	tf	K562	RUNX1		stanford	ENCSR414TYY	2	ENCFF095UEF;ENCFF481RQA;	/files/ENCFF095UEF/@@download/ENCFF095UEF.bam;/files/ENCFF481RQA/@@download/ENCFF481RQA.bam;	2	ENCFF051LWI;ENCFF581ZJL;	/files/ENCFF051LWI/@@download/ENCFF051LWI.bam;/files/ENCFF581ZJL/@@download/ENCFF581ZJL.bam;	1	ENCFF029TIT;	/files/ENCFF029TIT/@@download/ENCFF029TIT.bed.gz;	1	ENCFF887PEN;	/files/ENCFF887PEN/@@download/ENCFF887PEN.bigWig;	1	ENCFF962DIA;	/files/ENCFF962DIA/@@download/ENCFF962DIA.bigWig;	RUNX1
ENCODE3	ChIP-seq	tf	K562	SIN3A		stanford	ENCSR920BLG	2	ENCFF579IUE;ENCFF729BKM;	/files/ENCFF579IUE/@@download/ENCFF579IUE.bam;/files/ENCFF729BKM/@@download/ENCFF729BKM.bam;	2	ENCFF335IPE;ENCFF879OQC;	/files/ENCFF335IPE/@@download/ENCFF335IPE.bam;/files/ENCFF879OQC/@@download/ENCFF879OQC.bam;	1	ENCFF559BMJ;	/files/ENCFF559BMJ/@@download/ENCFF559BMJ.bed.gz;	1	ENCFF669LRL;	/files/ENCFF669LRL/@@download/ENCFF669LRL.bigWig;	1	ENCFF783JQV;	/files/ENCFF783JQV/@@download/ENCFF783JQV.bigWig;	SIN3A
ENCODE3	ChIP-seq	tf	K562	SMAD2		stanford	ENCSR189PYJ	2	ENCFF660MJY;ENCFF150PLO;	/files/ENCFF660MJY/@@download/ENCFF660MJY.bam;/files/ENCFF150PLO/@@download/ENCFF150PLO.bam;	2	ENCFF335IPE;ENCFF879OQC;	/files/ENCFF335IPE/@@download/ENCFF335IPE.bam;/files/ENCFF879OQC/@@download/ENCFF879OQC.bam;	1	ENCFF733UCH;	/files/ENCFF733UCH/@@download/ENCFF733UCH.bed.gz;	1	ENCFF683RAO;	/files/ENCFF683RAO/@@download/ENCFF683RAO.bigWig;	1	ENCFF437PDZ;	/files/ENCFF437PDZ/@@download/ENCFF437PDZ.bigWig;	SMAD2
ENCODE3	ChIP-seq	tf	K562	SMAD5		haib	ENCSR000FCD	2	ENCFF820SNZ;ENCFF641CKM;	/files/ENCFF820SNZ/@@download/ENCFF820SNZ.bam;/files/ENCFF641CKM/@@download/ENCFF641CKM.bam;	1	ENCFF747SPK;	/files/ENCFF747SPK/@@download/ENCFF747SPK.bam;	1	ENCFF851DBO;	/files/ENCFF851DBO/@@download/ENCFF851DBO.bed.gz;	1	ENCFF327GPN;	/files/ENCFF327GPN/@@download/ENCFF327GPN.bigWig;	1	ENCFF024UMO;	/files/ENCFF024UMO/@@download/ENCFF024UMO.bigWig;	SMAD5
ENCODE3	ChIP-seq	tf	K562	SMARCA4		stanford	ENCSR643VTW	2	ENCFF473GDU;ENCFF607LWB;	/files/ENCFF473GDU/@@download/ENCFF473GDU.bam;/files/ENCFF607LWB/@@download/ENCFF607LWB.bam;	2	ENCFF051LWI;ENCFF581ZJL;	/files/ENCFF051LWI/@@download/ENCFF051LWI.bam;/files/ENCFF581ZJL/@@download/ENCFF581ZJL.bam;	1	ENCFF197YHU;	/files/ENCFF197YHU/@@download/ENCFF197YHU.bed.gz;	1	ENCFF087PSY;	/files/ENCFF087PSY/@@download/ENCFF087PSY.bigWig;	1	ENCFF131WXL;	/files/ENCFF131WXL/@@download/ENCFF131WXL.bigWig;	SMARCA4
ENCODE3	ChIP-seq	tf	K562	SMARCA4		stanford	ENCSR587OQL	2	ENCFF620XKU;ENCFF676EUR;	/files/ENCFF620XKU/@@download/ENCFF620XKU.bam;/files/ENCFF676EUR/@@download/ENCFF676EUR.bam;	2	ENCFF051LWI;ENCFF581ZJL;	/files/ENCFF051LWI/@@download/ENCFF051LWI.bam;/files/ENCFF581ZJL/@@download/ENCFF581ZJL.bam;	1	ENCFF803BGX;	/files/ENCFF803BGX/@@download/ENCFF803BGX.bed.gz;	1	ENCFF220ZHN;	/files/ENCFF220ZHN/@@download/ENCFF220ZHN.bigWig;	1	ENCFF748JPG;	/files/ENCFF748JPG/@@download/ENCFF748JPG.bigWig;	SMARCA4
ENCODE3	ChIP-seq	tf	K562	SMARCA5		stanford	ENCSR895HSJ	2	ENCFF269EAD;ENCFF641ACA;	/files/ENCFF269EAD/@@download/ENCFF269EAD.bam;/files/ENCFF641ACA/@@download/ENCFF641ACA.bam;	2	ENCFF051LWI;ENCFF581ZJL;	/files/ENCFF051LWI/@@download/ENCFF051LWI.bam;/files/ENCFF581ZJL/@@download/ENCFF581ZJL.bam;	1	ENCFF995NIE;	/files/ENCFF995NIE/@@download/ENCFF995NIE.bed.gz;	1	ENCFF361JWO;	/files/ENCFF361JWO/@@download/ENCFF361JWO.bigWig;	1	ENCFF847GKQ;	/files/ENCFF847GKQ/@@download/ENCFF847GKQ.bigWig;	SMARCA5
ENCODE3	ChIP-seq	tf	K562	SMARCE1		stanford	ENCSR157TCS	2	ENCFF115WLQ;ENCFF868URB;	/files/ENCFF115WLQ/@@download/ENCFF115WLQ.bam;/files/ENCFF868URB/@@download/ENCFF868URB.bam;	2	ENCFF051LWI;ENCFF581ZJL;	/files/ENCFF051LWI/@@download/ENCFF051LWI.bam;/files/ENCFF581ZJL/@@download/ENCFF581ZJL.bam;	1	ENCFF182RYH;	/files/ENCFF182RYH/@@download/ENCFF182RYH.bed.gz;	1	ENCFF455YQH;	/files/ENCFF455YQH/@@download/ENCFF455YQH.bigWig;	1	ENCFF072YCS;	/files/ENCFF072YCS/@@download/ENCFF072YCS.bigWig;	SMARCE1
ENCODE3	ChIP-seq	tf	K562	SP1		stanford	ENCSR991ELG	2	ENCFF541UXW;ENCFF545HSY;	/files/ENCFF541UXW/@@download/ENCFF541UXW.bam;/files/ENCFF545HSY/@@download/ENCFF545HSY.bam;	2	ENCFF051LWI;ENCFF581ZJL;	/files/ENCFF051LWI/@@download/ENCFF051LWI.bam;/files/ENCFF581ZJL/@@download/ENCFF581ZJL.bam;	1	ENCFF191QSX;	/files/ENCFF191QSX/@@download/ENCFF191QSX.bed.gz;	1	ENCFF095MOZ;	/files/ENCFF095MOZ/@@download/ENCFF095MOZ.bigWig;	1	ENCFF858NSY;	/files/ENCFF858NSY/@@download/ENCFF858NSY.bigWig;	SP1
ENCODE3	ChIP-seq	tf	K562	SREBF1		stanford	ENCSR815ZDS	2	ENCFF295KFF;ENCFF592VTW;	/files/ENCFF295KFF/@@download/ENCFF295KFF.bam;/files/ENCFF592VTW/@@download/ENCFF592VTW.bam;	2	ENCFF335IPE;ENCFF879OQC;	/files/ENCFF335IPE/@@download/ENCFF335IPE.bam;/files/ENCFF879OQC/@@download/ENCFF879OQC.bam;	1	ENCFF872EAZ;	/files/ENCFF872EAZ/@@download/ENCFF872EAZ.bed.gz;	1	ENCFF380TXL;	/files/ENCFF380TXL/@@download/ENCFF380TXL.bigWig;	1	ENCFF063EPQ;	/files/ENCFF063EPQ/@@download/ENCFF063EPQ.bigWig;	SREBF1
ENCODE3	ChIP-seq	tf	K562	SUPT5H		stanford	ENCSR894CGX	2	ENCFF204XLM;ENCFF158LEE;	/files/ENCFF204XLM/@@download/ENCFF204XLM.bam;/files/ENCFF158LEE/@@download/ENCFF158LEE.bam;	2	ENCFF051LWI;ENCFF581ZJL;	/files/ENCFF051LWI/@@download/ENCFF051LWI.bam;/files/ENCFF581ZJL/@@download/ENCFF581ZJL.bam;	1	ENCFF484HCG;	/files/ENCFF484HCG/@@download/ENCFF484HCG.bed.gz;	1	ENCFF072YSM;	/files/ENCFF072YSM/@@download/ENCFF072YSM.bigWig;	1	ENCFF754ZCQ;	/files/ENCFF754ZCQ/@@download/ENCFF754ZCQ.bigWig;	SUPT5H
ENCODE3	ChIP-seq	tf	K562	SUZ12		stanford	ENCSR412CTM	2	ENCFF558LSV;ENCFF193XPY;	/files/ENCFF558LSV/@@download/ENCFF558LSV.bam;/files/ENCFF193XPY/@@download/ENCFF193XPY.bam;	2	ENCFF335IPE;ENCFF879OQC;	/files/ENCFF335IPE/@@download/ENCFF335IPE.bam;/files/ENCFF879OQC/@@download/ENCFF879OQC.bam;	1	ENCFF088OVM;	/files/ENCFF088OVM/@@download/ENCFF088OVM.bed.gz;	1	ENCFF590SYN;	/files/ENCFF590SYN/@@download/ENCFF590SYN.bigWig;	1	ENCFF363DWX;	/files/ENCFF363DWX/@@download/ENCFF363DWX.bigWig;	SUZ12
ENCODE3	ChIP-seq	tf	K562	TAL1		stanford	ENCSR106FRG	2	ENCFF389WLJ;ENCFF341UEE;	/files/ENCFF389WLJ/@@download/ENCFF389WLJ.bam;/files/ENCFF341UEE/@@download/ENCFF341UEE.bam;	2	ENCFF051LWI;ENCFF581ZJL;	/files/ENCFF051LWI/@@download/ENCFF051LWI.bam;/files/ENCFF581ZJL/@@download/ENCFF581ZJL.bam;	1	ENCFF800IBF;	/files/ENCFF800IBF/@@download/ENCFF800IBF.bed.gz;	1	ENCFF438KVV;	/files/ENCFF438KVV/@@download/ENCFF438KVV.bigWig;	1	ENCFF617UEO;	/files/ENCFF617UEO/@@download/ENCFF617UEO.bigWig;	TAL1
ENCODE3	ChIP-seq	tf	K562	TARDBP		stanford	ENCSR033VAZ	2	ENCFF770FOE;ENCFF978JTT;	/files/ENCFF770FOE/@@download/ENCFF770FOE.bam;/files/ENCFF978JTT/@@download/ENCFF978JTT.bam;	2	ENCFF051LWI;ENCFF581ZJL;	/files/ENCFF051LWI/@@download/ENCFF051LWI.bam;/files/ENCFF581ZJL/@@download/ENCFF581ZJL.bam;	1	ENCFF760JPV;	/files/ENCFF760JPV/@@download/ENCFF760JPV.bed.gz;	1	ENCFF415VUE;	/files/ENCFF415VUE/@@download/ENCFF415VUE.bigWig;	1	ENCFF397MJG;	/files/ENCFF397MJG/@@download/ENCFF397MJG.bigWig;	TARDBP
ENCODE3	ChIP-seq	tf	K562	TARDBP		haib	ENCSR353HEP	2	ENCFF033ACD;ENCFF677HTP;	/files/ENCFF033ACD/@@download/ENCFF033ACD.bam;/files/ENCFF677HTP/@@download/ENCFF677HTP.bam;	2	ENCFF839YOM;ENCFF023YMB;	/files/ENCFF839YOM/@@download/ENCFF839YOM.bam;/files/ENCFF023YMB/@@download/ENCFF023YMB.bam;	1	ENCFF876YGA;	/files/ENCFF876YGA/@@download/ENCFF876YGA.bed.gz;	1	ENCFF115HJG;	/files/ENCFF115HJG/@@download/ENCFF115HJG.bigWig;	1	ENCFF853HNW;	/files/ENCFF853HNW/@@download/ENCFF853HNW.bigWig;	TARDBP
ENCODE3	ChIP-seq	tf	K562	TCF7		haib	ENCSR863KUB	2	ENCFF946BKE;ENCFF862PIC;	/files/ENCFF946BKE/@@download/ENCFF946BKE.bam;/files/ENCFF862PIC/@@download/ENCFF862PIC.bam;	2	ENCFF839YOM;ENCFF023YMB;	/files/ENCFF839YOM/@@download/ENCFF839YOM.bam;/files/ENCFF023YMB/@@download/ENCFF023YMB.bam;	1	ENCFF601MGP;	/files/ENCFF601MGP/@@download/ENCFF601MGP.bed.gz;	1	ENCFF629RKV;	/files/ENCFF629RKV/@@download/ENCFF629RKV.bigWig;	1	ENCFF580KAN;	/files/ENCFF580KAN/@@download/ENCFF580KAN.bigWig;	TCF7
ENCODE3	ChIP-seq	tf	K562	TCF7L2		stanford	ENCSR888XZK	2	ENCFF833DBR;ENCFF508MJP;	/files/ENCFF833DBR/@@download/ENCFF833DBR.bam;/files/ENCFF508MJP/@@download/ENCFF508MJP.bam;	2	ENCFF335IPE;ENCFF879OQC;	/files/ENCFF335IPE/@@download/ENCFF335IPE.bam;/files/ENCFF879OQC/@@download/ENCFF879OQC.bam;	1	ENCFF812DEY;	/files/ENCFF812DEY/@@download/ENCFF812DEY.bed.gz;	1	ENCFF030ITT;	/files/ENCFF030ITT/@@download/ENCFF030ITT.bigWig;	1	ENCFF899DYD;	/files/ENCFF899DYD/@@download/ENCFF899DYD.bigWig;	TCF7L2
ENCODE3	ChIP-seq	tf	K562	TFDP1		haib	ENCSR224IKA	2	ENCFF513DAL;ENCFF581ZBQ;	/files/ENCFF513DAL/@@download/ENCFF513DAL.bam;/files/ENCFF581ZBQ/@@download/ENCFF581ZBQ.bam;	2	ENCFF839YOM;ENCFF023YMB;	/files/ENCFF839YOM/@@download/ENCFF839YOM.bam;/files/ENCFF023YMB/@@download/ENCFF023YMB.bam;	1	ENCFF152RVC;	/files/ENCFF152RVC/@@download/ENCFF152RVC.bed.gz;	1	ENCFF268FQE;	/files/ENCFF268FQE/@@download/ENCFF268FQE.bigWig;	1	ENCFF401QSF;	/files/ENCFF401QSF/@@download/ENCFF401QSF.bigWig;	TFDP1
ENCODE3	ChIP-seq	tf	K562	TRIM24		stanford	ENCSR907MZR	2	ENCFF293FTN;ENCFF030VNO;	/files/ENCFF293FTN/@@download/ENCFF293FTN.bam;/files/ENCFF030VNO/@@download/ENCFF030VNO.bam;	2	ENCFF051LWI;ENCFF581ZJL;	/files/ENCFF051LWI/@@download/ENCFF051LWI.bam;/files/ENCFF581ZJL/@@download/ENCFF581ZJL.bam;	1	ENCFF646VQW;	/files/ENCFF646VQW/@@download/ENCFF646VQW.bed.gz;	1	ENCFF159VOP;	/files/ENCFF159VOP/@@download/ENCFF159VOP.bigWig;	1	ENCFF868YDK;	/files/ENCFF868YDK/@@download/ENCFF868YDK.bigWig;	TRIM24
ENCODE3	ChIP-seq	tf	K562	TRIM24		stanford	ENCSR957LDM	2	ENCFF222XNY;ENCFF880NAD;	/files/ENCFF222XNY/@@download/ENCFF222XNY.bam;/files/ENCFF880NAD/@@download/ENCFF880NAD.bam;	2	ENCFF051LWI;ENCFF581ZJL;	/files/ENCFF051LWI/@@download/ENCFF051LWI.bam;/files/ENCFF581ZJL/@@download/ENCFF581ZJL.bam;	1	ENCFF049CRW;	/files/ENCFF049CRW/@@download/ENCFF049CRW.bed.gz;	1	ENCFF431DNF;	/files/ENCFF431DNF/@@download/ENCFF431DNF.bigWig;	1	ENCFF282HZD;	/files/ENCFF282HZD/@@download/ENCFF282HZD.bigWig;	TRIM24
ENCODE3	ChIP-seq	tf	K562	YBX1		stanford	ENCSR107RHZ	2	ENCFF509PRR;ENCFF869CLO;	/files/ENCFF509PRR/@@download/ENCFF509PRR.bam;/files/ENCFF869CLO/@@download/ENCFF869CLO.bam;	2	ENCFF051LWI;ENCFF581ZJL;	/files/ENCFF051LWI/@@download/ENCFF051LWI.bam;/files/ENCFF581ZJL/@@download/ENCFF581ZJL.bam;	1	ENCFF970AWQ;	/files/ENCFF970AWQ/@@download/ENCFF970AWQ.bed.gz;	1	ENCFF859YHK;	/files/ENCFF859YHK/@@download/ENCFF859YHK.bigWig;	1	ENCFF430MEW;	/files/ENCFF430MEW/@@download/ENCFF430MEW.bigWig;	YBX1
ENCODE3	ChIP-seq	tf	K562	YBX3		stanford	ENCSR567JEU	2	ENCFF072EMM;ENCFF581KEJ;	/files/ENCFF072EMM/@@download/ENCFF072EMM.bam;/files/ENCFF581KEJ/@@download/ENCFF581KEJ.bam;	2	ENCFF051LWI;ENCFF581ZJL;	/files/ENCFF051LWI/@@download/ENCFF051LWI.bam;/files/ENCFF581ZJL/@@download/ENCFF581ZJL.bam;	1	ENCFF246HIU;	/files/ENCFF246HIU/@@download/ENCFF246HIU.bed.gz;	1	ENCFF711XPS;	/files/ENCFF711XPS/@@download/ENCFF711XPS.bigWig;	1	ENCFF889PGD;	/files/ENCFF889PGD/@@download/ENCFF889PGD.bigWig;	YBX3
ENCODE3	ChIP-seq	tf	K562	ZBED1		haib	ENCSR286PCG	2	ENCFF016MFU;ENCFF986OUP;	/files/ENCFF016MFU/@@download/ENCFF016MFU.bam;/files/ENCFF986OUP/@@download/ENCFF986OUP.bam;	1	ENCFF048VYQ;	/files/ENCFF048VYQ/@@download/ENCFF048VYQ.bam;	1	ENCFF228PLL;	/files/ENCFF228PLL/@@download/ENCFF228PLL.bed.gz;	1	ENCFF886QJG;	/files/ENCFF886QJG/@@download/ENCFF886QJG.bigWig;	1	ENCFF557XQA;	/files/ENCFF557XQA/@@download/ENCFF557XQA.bigWig;	ZBED1
ENCODE3	ChIP-seq	tf	K562	ZBTB11		haib	ENCSR331GDC	2	ENCFF953SAQ;ENCFF144CPG;	/files/ENCFF953SAQ/@@download/ENCFF953SAQ.bam;/files/ENCFF144CPG/@@download/ENCFF144CPG.bam;	1	ENCFF227XXD;	/files/ENCFF227XXD/@@download/ENCFF227XXD.bam;	1	ENCFF434QZL;	/files/ENCFF434QZL/@@download/ENCFF434QZL.bed.gz;	1	ENCFF661YGP;	/files/ENCFF661YGP/@@download/ENCFF661YGP.bigWig;	1	ENCFF693GNL;	/files/ENCFF693GNL/@@download/ENCFF693GNL.bigWig;	ZBTB11
ENCODE3	ChIP-seq	tf	K562	ZBTB33		stanford	ENCSR876GXA	2	ENCFF397XVJ;ENCFF675GYP;	/files/ENCFF397XVJ/@@download/ENCFF397XVJ.bam;/files/ENCFF675GYP/@@download/ENCFF675GYP.bam;	2	ENCFF051LWI;ENCFF581ZJL;	/files/ENCFF051LWI/@@download/ENCFF051LWI.bam;/files/ENCFF581ZJL/@@download/ENCFF581ZJL.bam;	1	ENCFF817DXG;	/files/ENCFF817DXG/@@download/ENCFF817DXG.bed.gz;	1	ENCFF604RBK;	/files/ENCFF604RBK/@@download/ENCFF604RBK.bigWig;	1	ENCFF563KAU;	/files/ENCFF563KAU/@@download/ENCFF563KAU.bigWig;	ZBTB33
ENCODE3	ChIP-seq	tf	K562	ZBTB40		stanford	ENCSR237VLT	2	ENCFF861YTF;ENCFF295CQL;	/files/ENCFF861YTF/@@download/ENCFF861YTF.bam;/files/ENCFF295CQL/@@download/ENCFF295CQL.bam;	2	ENCFF051LWI;ENCFF581ZJL;	/files/ENCFF051LWI/@@download/ENCFF051LWI.bam;/files/ENCFF581ZJL/@@download/ENCFF581ZJL.bam;	1	ENCFF628PES;	/files/ENCFF628PES/@@download/ENCFF628PES.bed.gz;	1	ENCFF280CXE;	/files/ENCFF280CXE/@@download/ENCFF280CXE.bigWig;	1	ENCFF882ZUY;	/files/ENCFF882ZUY/@@download/ENCFF882ZUY.bigWig;	ZBTB40
ENCODE3	ChIP-seq	tf	K562	ZEB2		stanford	ENCSR322CFO	2	ENCFF875HFU;ENCFF666BDF;	/files/ENCFF875HFU/@@download/ENCFF875HFU.bam;/files/ENCFF666BDF/@@download/ENCFF666BDF.bam;	2	ENCFF051LWI;ENCFF581ZJL;	/files/ENCFF051LWI/@@download/ENCFF051LWI.bam;/files/ENCFF581ZJL/@@download/ENCFF581ZJL.bam;	1	ENCFF769ZCV;	/files/ENCFF769ZCV/@@download/ENCFF769ZCV.bed.gz;	1	ENCFF058RSO;	/files/ENCFF058RSO/@@download/ENCFF058RSO.bigWig;	1	ENCFF120VOJ;	/files/ENCFF120VOJ/@@download/ENCFF120VOJ.bigWig;	ZEB2
ENCODE3	ChIP-seq	tf	K562	ZEB2		stanford	ENCSR004GKA	2	ENCFF167RGS;ENCFF689KTQ;	/files/ENCFF167RGS/@@download/ENCFF167RGS.bam;/files/ENCFF689KTQ/@@download/ENCFF689KTQ.bam;	2	ENCFF051LWI;ENCFF581ZJL;	/files/ENCFF051LWI/@@download/ENCFF051LWI.bam;/files/ENCFF581ZJL/@@download/ENCFF581ZJL.bam;	1	ENCFF760RIB;	/files/ENCFF760RIB/@@download/ENCFF760RIB.bed.gz;	1	ENCFF340BLF;	/files/ENCFF340BLF/@@download/ENCFF340BLF.bigWig;	1	ENCFF080AFW;	/files/ENCFF080AFW/@@download/ENCFF080AFW.bigWig;	ZEB2
ENCODE3	ChIP-seq	tf	K562	ZHX1		stanford	ENCSR557RVF	2	ENCFF845YHI;ENCFF899GZH;	/files/ENCFF845YHI/@@download/ENCFF845YHI.bam;/files/ENCFF899GZH/@@download/ENCFF899GZH.bam;	2	ENCFF335IPE;ENCFF879OQC;	/files/ENCFF335IPE/@@download/ENCFF335IPE.bam;/files/ENCFF879OQC/@@download/ENCFF879OQC.bam;	1	ENCFF294JHL;	/files/ENCFF294JHL/@@download/ENCFF294JHL.bed.gz;	1	ENCFF719AJG;	/files/ENCFF719AJG/@@download/ENCFF719AJG.bigWig;	1	ENCFF963SBX;	/files/ENCFF963SBX/@@download/ENCFF963SBX.bigWig;	ZHX1
ENCODE3	ChIP-seq	tf	K562	ZKSCAN1		stanford	ENCSR882ERE	2	ENCFF142DHE;ENCFF169POV;	/files/ENCFF142DHE/@@download/ENCFF142DHE.bam;/files/ENCFF169POV/@@download/ENCFF169POV.bam;	2	ENCFF335IPE;ENCFF879OQC;	/files/ENCFF335IPE/@@download/ENCFF335IPE.bam;/files/ENCFF879OQC/@@download/ENCFF879OQC.bam;	1	ENCFF469COY;	/files/ENCFF469COY/@@download/ENCFF469COY.bed.gz;	1	ENCFF380EJH;	/files/ENCFF380EJH/@@download/ENCFF380EJH.bigWig;	1	ENCFF181YKE;	/files/ENCFF181YKE/@@download/ENCFF181YKE.bigWig;	ZKSCAN1
ENCODE3	ChIP-seq	tf	K562	ZMIZ1		stanford	ENCSR907JPB	2	ENCFF621GUP;ENCFF708LOC;	/files/ENCFF621GUP/@@download/ENCFF621GUP.bam;/files/ENCFF708LOC/@@download/ENCFF708LOC.bam;	2	ENCFF335IPE;ENCFF879OQC;	/files/ENCFF335IPE/@@download/ENCFF335IPE.bam;/files/ENCFF879OQC/@@download/ENCFF879OQC.bam;	1	ENCFF597DIY;	/files/ENCFF597DIY/@@download/ENCFF597DIY.bed.gz;	1	ENCFF751SBQ;	/files/ENCFF751SBQ/@@download/ENCFF751SBQ.bigWig;	1	ENCFF257YKB;	/files/ENCFF257YKB/@@download/ENCFF257YKB.bigWig;	ZMIZ1
ENCODE3	ChIP-seq	tf	K562	ZMYM3		haib	ENCSR102KIN	2	ENCFF277XXK;ENCFF496KXN;	/files/ENCFF277XXK/@@download/ENCFF277XXK.bam;/files/ENCFF496KXN/@@download/ENCFF496KXN.bam;	1	ENCFF454QBD;	/files/ENCFF454QBD/@@download/ENCFF454QBD.bam;	1	ENCFF511QHY;	/files/ENCFF511QHY/@@download/ENCFF511QHY.bed.gz;	1	ENCFF133HPH;	/files/ENCFF133HPH/@@download/ENCFF133HPH.bigWig;	1	ENCFF711IOY;	/files/ENCFF711IOY/@@download/ENCFF711IOY.bigWig;	ZMYM3
ENCODE3	ChIP-seq	tf	K562	ZNF24		stanford	ENCSR385AHH	2	ENCFF967XYK;ENCFF951UTH;	/files/ENCFF967XYK/@@download/ENCFF967XYK.bam;/files/ENCFF951UTH/@@download/ENCFF951UTH.bam;	2	ENCFF051LWI;ENCFF581ZJL;	/files/ENCFF051LWI/@@download/ENCFF051LWI.bam;/files/ENCFF581ZJL/@@download/ENCFF581ZJL.bam;	1	ENCFF379DQD;	/files/ENCFF379DQD/@@download/ENCFF379DQD.bed.gz;	1	ENCFF186MHH;	/files/ENCFF186MHH/@@download/ENCFF186MHH.bigWig;	1	ENCFF282CAH;	/files/ENCFF282CAH/@@download/ENCFF282CAH.bigWig;	ZNF24
ENCODE3	ChIP-seq	tf	K562	ZNF24		stanford	ENCSR099NCH	2	ENCFF349GIB;ENCFF045NGS;	/files/ENCFF349GIB/@@download/ENCFF349GIB.bam;/files/ENCFF045NGS/@@download/ENCFF045NGS.bam;	2	ENCFF051LWI;ENCFF581ZJL;	/files/ENCFF051LWI/@@download/ENCFF051LWI.bam;/files/ENCFF581ZJL/@@download/ENCFF581ZJL.bam;	1	ENCFF542EQM;	/files/ENCFF542EQM/@@download/ENCFF542EQM.bed.gz;	1	ENCFF596SDW;	/files/ENCFF596SDW/@@download/ENCFF596SDW.bigWig;	1	ENCFF965WZE;	/files/ENCFF965WZE/@@download/ENCFF965WZE.bigWig;	ZNF24
ENCODE3	ChIP-seq	tf	K562	ZNF318		stanford	ENCSR352BJL	2	ENCFF175TNH;ENCFF720PEL;	/files/ENCFF175TNH/@@download/ENCFF175TNH.bam;/files/ENCFF720PEL/@@download/ENCFF720PEL.bam;	2	ENCFF051LWI;ENCFF581ZJL;	/files/ENCFF051LWI/@@download/ENCFF051LWI.bam;/files/ENCFF581ZJL/@@download/ENCFF581ZJL.bam;	1	ENCFF373UWQ;	/files/ENCFF373UWQ/@@download/ENCFF373UWQ.bed.gz;	1	ENCFF435WYY;	/files/ENCFF435WYY/@@download/ENCFF435WYY.bigWig;	1	ENCFF609CBO;	/files/ENCFF609CBO/@@download/ENCFF609CBO.bigWig;	ZNF318
ENCODE3	ChIP-seq	tf	K562	ZNF318		stanford	ENCSR334HSW	2	ENCFF974JDO;ENCFF720ZIN;	/files/ENCFF974JDO/@@download/ENCFF974JDO.bam;/files/ENCFF720ZIN/@@download/ENCFF720ZIN.bam;	2	ENCFF160VXC;ENCFF834TUP;	/files/ENCFF160VXC/@@download/ENCFF160VXC.bam;/files/ENCFF834TUP/@@download/ENCFF834TUP.bam;	1	ENCFF698MLW;	/files/ENCFF698MLW/@@download/ENCFF698MLW.bed.gz;	1	ENCFF288KRZ;	/files/ENCFF288KRZ/@@download/ENCFF288KRZ.bigWig;	1	ENCFF092NLA;	/files/ENCFF092NLA/@@download/ENCFF092NLA.bigWig;	ZNF318
ENCODE3	ChIP-seq	tf	K562	ZSCAN29		stanford	ENCSR175SZH	2	ENCFF889BVE;ENCFF361VCB;	/files/ENCFF889BVE/@@download/ENCFF889BVE.bam;/files/ENCFF361VCB/@@download/ENCFF361VCB.bam;	2	ENCFF051LWI;ENCFF581ZJL;	/files/ENCFF051LWI/@@download/ENCFF051LWI.bam;/files/ENCFF581ZJL/@@download/ENCFF581ZJL.bam;	1	ENCFF253NXR;	/files/ENCFF253NXR/@@download/ENCFF253NXR.bed.gz;	1	ENCFF427EOD;	/files/ENCFF427EOD/@@download/ENCFF427EOD.bigWig;	1	ENCFF935GAH;	/files/ENCFF935GAH/@@download/ENCFF935GAH.bigWig;	ZSCAN29
ENCODE2	ChIP-seq	tf	GM12878	JUND		stanford	ENCSR000DYS	2	ENCFF025JEN;ENCFF028CUJ;	/files/ENCFF025JEN/@@download/ENCFF025JEN.bam;/files/ENCFF028CUJ/@@download/ENCFF028CUJ.bam;	2	ENCFF267FMB;ENCFF378YAW;	/files/ENCFF267FMB/@@download/ENCFF267FMB.bam;/files/ENCFF378YAW/@@download/ENCFF378YAW.bam;	1	ENCFF556PIY;	/files/ENCFF556PIY/@@download/ENCFF556PIY.bed.gz;	1	ENCFF538WOP;	/files/ENCFF538WOP/@@download/ENCFF538WOP.bigWig;	1	ENCFF505IBJ;	/files/ENCFF505IBJ/@@download/ENCFF505IBJ.bigWig;	JUND
